# Supplementary material for: Nested singletons in molecular trees: Utility of adding morphological and geographical data from digitized herbarium specimens to test taxon concepts at species level in the case of Casearia (Salicaceae)
Source: Ecol Evol. 2023 Jan 17;13(1):e9736. doi: 10.1002/ece3.9736 (PMC9843533; doi:10.1002/ece3.9736)
Supplement: Supplementary file 4 — Appendix S4. [file ECE3-13-e9736-s001.nex]

#NEXUS

[! Generated by PhyDE 0.9971 ]
[Wed Jun 29 12:56:33 CEST 2022]


BEGIN DATA;
DIMENSIONS NTAX=66 NCHAR=898;
FORMAT DATATYPE=DNA GAP=- MISSING=? ;

MATRIX
SAL124_Xylosma_spiculifera                   ???????????????????????????GTCGTAACAAGGTTTCCGTAGGTGAACCTGCGGAAGGATCATTGTTGAAAAC--TGCC-TAGCAGAACGACCCGTGAACCCGTGG----CAGAACA-CGC---GGGGGGCCGC--GGGGGGCGCCCGGCCCTTSGCGTCCCC-----GG---GGCCGTGGAGGGAT---GCGCATGCGCCCGACGCGG----------------------CTC--------GCCAACCAA-------CCCCGGCGCGAGGAGCGCCAAGGAAC--TAGAGTAC---GAAGAG--CGCG------TCCCC-GACG-CCTCGGG-------CGCTC----GGGGTGCGTCTTCATTTCGT-GAA---AA--------GCT---------AA----ACGACTCTCGGCAACGGATATCTCGGCTCTTGCATCGATGAAGAACGTAGCGAAATGCGATACTTGGTGTGAATTGCAGAATCCCGTGAACCATCGAGTCTTTGAACGCAAGTTGCGCCCGAGGCCT-CAT-GGCCGAGGGCACGTCTGCCTGGGTGTCACGCATCGTCGCCGC-CGA--TCCCCTCGGCTCACGA------GGGCGGGGG-CGGATACTGGCCTCCCGTGAGCTC-CCGCTCGCGGTTGGCCC-AAAATCGA-GTCTCGGGCGACGGCCGCCAGGACGAGCGGTGGTTGAGAGG---CCCTCGAAAGCG--GTCGTGAGCGTGCCCCGTCGCCC--TTAGGGACCTC-CAGGACCCTC-GAGCA-TC-G-GCTCTTCTAGGATGCTCTCG-TTGCGACCCCAGGTCAGGCGGGACTACCC--GCTGAGTTTAA????????????????????????????????????????????
SAL152_Ryania_speciosa_var_subuliflora       ??????????????????????????????GTAACAAGGGTTCCGTAGGTGAACCTGCGGAAGGATCATTGTCGAAACC--TGCC-TAGCAGAACGCCCCGTGAACACGTTG------AAACA-CACG-CCGGGGGCAGT--GGAGGGCGCCCTGCCCTTCG--CTTCCC--GGCA--AGCCCGT--GGGGAGGGG------------AGCGC--CAGCTCCCTCCCT-GGGCCCTCCTC-------AACCAA-----------CCCCGGCGCGGGACGCGCCAAGGACCC----AGTGAA-CAAAGAG--CACG------CCCCC---CGGCCCCGGAAACGGGGCGG------CGGTTGCGTATTC-TTTTGC-TAC---GA--------GCAAAAA-----------ACGACTCTCGGCAACGGATATCTCGGCTCTCGCATCGATGAAGAACGTAGCGAAATGCGATACTTGGTGTGAATTGCAGAATCCC???????????????????????????????????????????????????????????????????????????????????????????????????????????????????????????????????????????????????????????????????????????????????????????????????????????????????????????????????????????????????????????????????????????????????????????????????????????????????????????????????????????????????????????????????????????????????????????????????????????????????
SAL241_Piparea_dentata                       ?????????????????????????????????????????TCCGTAGGTGAACCTGCGGAAGGATCATTGCCGAAACC--TGCC-CAGCAGAACGACCCGTGAACACGTTGTACCACACACA-CGCC---GGGGACG-C--GGGGGTCACTCGG-CCTTCG--CTTCCC--GGCG--GGCCCGT--GGGGAGTGG--------------GGCGCCAGCTCCCTCTCCCGGG--CTCCTC-------AACCAA-----------CCCCGGCGCAGGACGCGCCAAGGACC----AAGTGAT-CGAAGAG--CACG------CCCCC-GTCGC-CCTGGAAACGGGGCGG------CGGCCGCGTTTTC-TTTTGC-TAT---GA--------GCAAGAAAA---------ACGACTCTCGGCAACGGATATCTCGGCTCTCGCATCGATGAAGAACGTAGCGAAATGCGATACTTGGTGTGAAT??????????????????????????????????????????????????????????????????????????????????????????????????????????????????????????????????????????????????????????????????????????????????????????????????????????????????????????????????????????????????????????????????????????????????????????????????????????????????????????????????????????????????????????????????????????????????????????????????????????????????????????????
SAL149_Tetrathylacium_macrophyllum           ?????????????????????????????CGTAACAAGGGTTCCGTAGGTGAACCTGCGGAAGGATCATTGCCGAAACC--TGCA-TGGCAGAACGACCCGCGGACCCGTGCGA---GAAAGA-CACGCGCCGGGGGGGC--GGMGGGCT-TCG-CCCGGCGCCTGCCC---GGCC--GAGCCGC--GGGGAGGG-----------CATGGCC--CATCCCC----GGCGGG-----CTC-----------ATCGAA-CAAA--CACCGGCGCGAGACGCGCCAAGGAACC--GGAGTACG----GAGA-GAACG-----AGCCCCGGCCAG--CCGGAAAY----GGCGAGC--GGGGCGCGTCTCC-TCATGC-GAA---AA--------GCGAAAAA----------ACGACTCTCGGCAACGGATATCTCGGCTCTCGCATCGATGAAGAACGYAGCGAAATGCGATACTTGGTGTGAATTGCAGAATCCCGYSAACCATCGAGTCTTTGAACGCAAGTTGCGCCCGAGGCC--ATCCGGCCAAGGGCACGTCTGCCTGGGTGTCACGCGCCGTCGCCCCCCA---TCCCCTCGGSTC-----------GGAGGGGGGCGGATACTGGCCTCCCGCGCGCTC-CCGCTCGCGGCCGGCCCAAAACTCGA-GTCCTCGGCGACGGTCGCCACGGCCAGCGGTGGCTGAGAGA---CCCTCGGACACG--GCCGTGCGCTCTGCCCGTCGCCC-AGCT-GGACATCCCCCGACCCC--GGAGCTCC-G--TTG--CGCGGACGCTCCCG-TCGCGACCCCAGATCARGCGGGACTAMCC--RCTGAGTTTAAKCATATCAA-TAAGCGGAGGA-CCTGTGTGAAATTGTTATCCG?
SAL002_Casearia_crassinervis                 ????????????????TGGAAGTAAAAGTCGTAACAAGGTTTCCGTAGGTGAACCTGCGGAAGGATCATTGTCGAAGCC--TGCC-CCGCAGAACGACCCGCGAACTAGTTT--TGC----CATCGCA------GGC--C--GGGGAGCGCCCG-CCCCTC-----------GGCC---AGCCGC--GGGGAG--------CGGCCCAGTTAGGG--TCCCTC------------CCCTC-------GGCGCACGAA-CAAAA-CCCCGGCGCGGGACGCGCCAAGGACC--ATGAGAAC-AAAGAGAG----CG-------CCCC-GTCGGCCCCGGGAACGGGGCGC-----GGGGGGGCGTCTTC-TTTCGG-TAT---GA--------GCCAAAAAAA--------ACGACTCTCGGCAACGGATATCTCGGCTCTCGCATCGATGAAGAACGTAGCGAAATGCGATACTTGGTGTGAATTGCAGAATCCCGTGAACCATCGAGTCTTTGAACGCAAGTTGCGCCCGAGGCCC-ACG-GGCCGAGGGCACGTCCGCCTGGGTGTCACGCGTCGTCGCCCC-GGAG-CCTCCCC-----AAGC----GGGGGCCGGGG-CGGAAATTGGCCTCCCGCGCGCTC-CCGCTCGCGGTTGGCCC-AAAATCGA-GTCCCCGGCGACGGTCGCCACGACGAGCGGTGGTTGAGAGA---CCCTCGGACACG--GTCGTGCGCGCGCCTCGTCGCCC-GTTC-GGATCTC-ATGGACCCTC-GAGCG-CC-G-CATC---GCGGACGCTCTCGTTTGCGACCCCAGGTCGGGCGGGGCCACCC--GCTGAGTTTAAGCATATCAA-TAAGCGGAGGA???????????????????????
SAL003_Casearia_spinescens                   ??????????????????????????????????????????????????????????GGaAGGATCATTGTCGAAGCCTCTGCC-CCGCAGAACGACCCGCGAACCAGTTTATTTCGATGCA-CGCC----GGGGCGGC--GGGGAGCTCCCG-CCCCTCG--CCCCTC--GGCC---AGCCGG--GGGGAG--------CGGGCCCGC-GCGG--CCCCTC------------CCCTG-------GGCTGACGAA-CAAAA-CCCCGGCGCCGGACGCGCCAAGGACCC-ACGGAAAC----AGGAGGGCGCG-------CCCCCATMRG-CCCGGGAACGGGACRC------GGGGCGCGGCTCC-TTTCGC-TGC---GA--------GCGAAAAGAAATGAAAA-ACGACTCTCGGCAACGGATATCTCGGCTCTCGCATCGATGAAGAACGTAGCGAAATGCGATACTTGGTGTGAATTGCAGAATCCCGTGAACCATCGAGTCTTTGAACGCAAGTTGCGCCCGAGGCCTCAC--GGCCGAGGGCACGTCCGCCTGGGTGTCACGCATCGTCGCCCC-CAAGCCCCCCCC?????????????????????????????????????????????????????????????????????????????????????????????????????????????????????????????????????????????????????????????????????????????????????????????????????????????????????????????????????????????????????????????????????????????????????????????????????????????
SAL006_Casearia_aculeata                     ???????????????????????????????????AAGGTTTCCGTAGGTGAACCTGCGGAAGGATCATTGTCGAAGCCTCTGCC-CCGCAGAACGACCCGCGAACCAGTTC-TTTCGATGCA-CGCC---GGGGGCGGC---GGGAGCTCCCG-CCCCTCG--CCCCTC--GGCC---GGCCGT--GGGGAG--------CGGGCCCTC-GCGG--TCCCTC------------CCCTG-------GGCCGACGAA-CAAAA-CCCCGGCGCCGGACGCGCCAAGGACCM-ACGGAAACAGG--AGAG--CACG-------CCCC-ATCGG-CCCGGGAACGGGACGC------GGGGCGCGGCTCC-TCTCGC-TGC---GA--------GCGAGAAAGAATGAAAAAACGACTCTCGGCAACGGATATCTCGGCTCTCGCATCGATGAAGAACGTAGCGAAATGCGATACTTGGTGTGAATTGCAGAATCCCGTGAACCATCGAGTCTTTGAACGCAAGTTGCGCCCGAGGCCTCGC--GGCCGAGGGCACGTCCGCCTGGGTGTCACGCATCGTCGCCCC-CAAG-CCTCCCC-----GAGCC---GGGGGCCGGGGGCGGATGTTGGCCTCCCGCGCGCTC-CCGCTCGCGGTTGGCCC-AAAATCGA-GTCC-CGGCGACGGTCGCCACGACGAGCGGTGGTTGAGAGA---CCCTCGGACACG--GTCGTGCGCGTGCCTCGTCGCCC--TTC-GGATCTC-ACGGACCCTC-GAGCG-CC-G-GTTG--TGCGGACGCTCTCGTTTGCGACCCCAGGTCGGGCGGGACCACCC--GCTGAGTTTAAGCAT-TCA????????????????????????????????????
SAL008_Casearia_bissei                       ?????????????????????????????CGTAACAAGGTTTCCGTAGGTGAACCTGCGGAAGGATCATTGTCGAAACC--TGCC-CCGCAGAACGACCCGCGAACTAGTTT--TGC----CATCGCA------GGC--C--GGGGAGCGCCCG-CCCCTC-----------GGCC---AGCCGC--GGGGAG--------CGGCCCAGTTAGGG--TCCCTC------------CCCTC-------GGCGCACGAA-CAAAAACCCCGGCGCGGGACGCGCCAAGGACC--ATGAGAAC-AAAGAGAG----CG-------CCCC-GTCGGCCCCGGGAACGGGGCGC-----GGGGGGGCGTCTTC-TTTCGG-TAT---GA--------GCCAAAAAA---------ACGACTCTCGGCAACGGATATCTCGGCTCTCGCATCGATGAAGAACGTAGCGAAATGCGATACTTGGTGTGAATTGCAGAATCCCGTGAACCATCGAGTCTTTGAACGCAAGTTGCGCCCGAGGCCC-ACG-GGCCGAGGGCACGTCCGCCTGGGTGTCACGCGTCGTCGCCCC-GGAG-CCTCCCC-----AAGC----GGGGGCCGGGG-CGGAAATTGGCCTCCCGCGCGCTC-CCGCTCGCGGTTGGCCC-AAAATCGA-GTCCCCGGCGACGGTCGCCACGACGAGCGGTGGTTGAGAGA---CCCTCGGACACG--GTCGTGCGCGCGCA-AGTCGCCC-GTTC-GGATCTC-ATGGACCCTC-GAGCG-CC-G-CATC---GCGGATGCTCTCGTTTGCGACCCCAGGTCGGGCGGGGCCACCC--GCTGAGTTTAAGCATAT??????????????????????????????????????
SAL009_Casearia_arborea                      ???????????????????????????????TAACAAGGTTTCCGTAGGTGAACCTGCGGAAGGATCATTGTCGAAACC--TGCC-CAGCAGAACGACCCGCGAACCAGTTC--TCCGACGCA-CGCC-----GGGCGG---------CCCTCG-CGCCCCC----------GGCG---AGCCGC--GGGGAG--------CGGGCCCGT-GCGG--CCCCTC------------CCCTC-------GGCTCACGAA-CAAAA-CCCCGGCGCGGGACGCGCCAAGGAAC--ACGAGAA----AAAGAG--CACG-------CACC-GTCGG-CCCGGGAACGGGGCGC------GGGGCGCGTCTTC-TTTCGC-TAT---TA-----CGAGCAAAGAGA---------ACGACTCTCGGCAACGGATATCTCGGCTCTCGCATCGATGAAGAACGTAGCGAAATGCGATACTTGGTGTGAATTGCAGAATCCCGTGAACCATCGAGTCTTTGAACGCAAGTTGCGCCCGAGGCCT-ACT-GGCCGAGGGCACGTCCGCCTGGGTGTCACGCATCGTCGCTCC-AAAG-CCTCCCC-----GAGCC-GGGGGGGCGGGG--CGGATGTTGGCCTCCCGCGCGCTC-CCGCCCGCGGTTGGCCCAAAAATCGA-GTCC-CGGCGGCGGTCGCCACGACGAGCGGTGGTTGAGAGA---CCCTCGGACACG--GTCGTGCGCGCGCC-----GCCCCGTTC-GGATCTC-ACGGACCCTC-GAGCG-CC-G-GTTC---CCGGACGCTCTCGGCTGCGACCCCAGGTCGGGCGGGACCACCC--GCTGAGTTTAAGCATA-CAA???????????????????????????????????
SAL010_Casearia_sylvestris                   ??????????????????????????????GTAACAAGGTTTCCGTAGGTGAACCTGCGGAAGGATCATTGTCGAAACC--TGCC-TGGCAGAACGACCCGCGAACCAGTTT--CTCGACGCA-CGCC---GGGGGCGGT---GGGAGCACCCG-CCCCTCG--CCACCC--GGCGAAGAGCCGT--GGGGAG----------GACCCTT-GCGG--CCCCTC------------TCCCC-------GGCCCACGAA-CAAAA-CCCCGGCGCGGGACGCGCCAAGGACC--ATGAAAAGAAAAGGGAG--CACG-------CCCC-CTTGC-CCCGGGAACGGGGCGC------GGGGCGCGTCTTC-TTTCGC-CAT---GA--------GCA--AAAGAA-------ACGACTCTCGGCAACGGATATCTCGGCTCTCGCATCGATGAAGAACGTAGCGAAATGCGATACTTGGTGTGAATTGCAGAATCCCGTGAACCATCGAGTCTTTGAACGCAAGTTGCGCCCGCGGCCT-ACT-GGCCTAGGGCACGTCCGCCTGGGTGTCACGCGTCGTCGCCCC-AGAG-CCTCCCC-----AAGC----GGGGGCCGGGG-CGGATATTGGCCTCCCGCTCGCTC-CGGCTTGCGGTTGGCCC-AAAATCGA-GTCC-CGGCGACGGTCGCCACGACGAGCGGTGGTTGAGAGA---CCCTCGGACACG--GTCGTGAGCGTGCCTTGTCGCCC-GTTC-GGATCTC-ACGGACCCTC-GAGCG-CC-G-GTTT---GCGGACGCTCTCGTTTGCGACCCCAGGTCGGGCGGGACCACCC--GCTGAGTTTAAGCATATCA????????????????????????????????????
SAL249_Casearia_sylvestris                   ??????????????????????????????GTAACAAGGGTTCCGTAGGTGAACCTGCGGAAGGATCATTGTCGAAACC--TGCC-TAGCAGAACGACCCGCGAACCAGTTT--CTTGACACA-CGCC----GGGGCGGT--GGGGAGCACCCG-CCCCTCG--CCACCC--GGCGAAGAGCCGT--GGGGAG----------GACCCTT-GCGG--CCCCTC------------TCCCC-------GGCCCACGAA-CAAAA-CCCCGGCGCGGGATGCGCCAAGGACC--ATGAAAAGAAAAAGGAG--CACG-------CCCC-CTCGG-CCTGGGAACGGGGCGC------GGGGTGCGTCTTC-TTTTGC-CAT---GA--------GCA--AAAGAA-------ACGACTCTCGGCAACGGATATCTCGGCTCTCGCATCGATGRAGAACGYAGCGAAATGCGATACTTGGTGTGAATTGCAGAATCCCGTGAACCATCGAGTCTTTGAACGCAAGTTGCGCCCGCGGCCT-ACT-GGCCTAGGGCACGTCCGCCTGGGTGTCACGCGTCGTCGCCCC-AGAG-CCTCCCC-----AAGC----GGGGGCCGGGG-CGGATATTGGCCTCCCGCATGCTC-CGGCTTGCGGTTGGCCC-AAAATCGA-GTCC-CGGCGACGGTCGCCACGACGAGCGGTGGTTGAGAGA---CCCTCGGACACG--GTCGTGAGCGTGCCTCGTCGCCC-GTTC-GGGTCTC-ACGGACCCTC-GAGCG-CC-G-GTTT---GCGGACGCTCTCGTTTGGGACCCCAGGTCGGGCGGGACCACCC--GCTGAGTTTAAGCATATCAA-TAAGCGGAG?????????????????????????
SAL012_Casearia_bissei                       ?????????????????????????????????????????????????????????????????????????????????????????????????????????????????????????????????????????????????????????????????????????????????????????????????????????????????????????????????????????????????????????????????????????????????????????????????????????????????????????????????????????????????????????????????GGGGGGGGCGTCTTC-TTTCGG-TAT---GA--------GCCAAAAAA---------ACGACTCTCGGCAACGGATATCTCGGCTCTCGCATCGATGAAGAACGTAGCGAAATGCGATACTTGGTGTGAATTGCAGAATCCCGTGAACCATCGAGTCTTTGAACGCAAGTTGCGCCCGAGGCCC-ACG-GGCCGAGGGCACGTCCGCCTGGGTGTCACGCGTCGTCGCCCC-GGAG-CCTCCCC-----AAGC----GGGGGCCGGGG-CGGAAATTGGCCTCCCGCGCGCTC-CCGCTCGCGGTTGGCCC-AAAATCGA-GTCCCCGGCGACGGTCGCCACGACGAGCGGTGGTTGAGAGA---CCCTCGGACACG--GTCGTGCGCGCGCCTCGTCGCCC-GTTC-GGATCTC-ATGGACCCTC-GAGCG-CC-G-CATA---GCGGATGCTCTCGTT-GCG?????????????????????????????????????????????????????????????????????????????????
SAL014_Casearia_aculeata                     ????????????????????????????????AACAAGGTTTCCGTAGGTGAACCTGCGGAAGGATCATTGTCGAAGCCTCTGCC-CCGCAGAACGACCCGCGAACCAGTTG-TCTCGATGCA-CGCC---GGGGGCGGC---GGGGGCTCCCG-CCCCTCG--CCCCTC--GGCC---GGCCGT--GGGGAG--------CGGGCCCGC-GCGG--TCCCTC------------CCCTG-------GGCCAACGAA-CAAAA-CCCCGGCGCCGGACGCGCCAAGGACCC-ACTGAAACAGG--AGAG--CACG-------CCCC-ATCGG-CCCGGGAACGGGACGC------GGGGCGCGGCTCC-TCTCGC-TGC---TA--------GCGAGAAAGAATGAAAA-ACGACTCTCGGCAACGGATATCTCGGCTCTCGCATCGATGAAGAACGTAGCGAAATGCGATACTTGGTGTGAATTGCAGAATCCCGTGAACCATCGAGTCTTTGAACGCAAGTTGCGCCCGAGGCCTCGC--GGCCGAGGGCACGTCCGCCTGGGTGTCACGCATCGTCGCCCC-CAAG-CCTCCCC-----GAGCC--GGGGGGCGGGGG-CGGATGTTGGCCTCCCGCGCGCTC-CCGCTCGCGGTTGGCCC-AAAATCGA-GTCC-CGGCGGCGGTCGCCACGACGAGCGGTGGTTGAGAGA---CCCTCGGACACG--GTCGTGCGCGTTCCCCGCCGCCC--TTC-GGATCTC-ACGGACCCTC-GAGCG-CC-G-GTTG--CGCGGACGCTCTCGTTTGCGACCCCAGGTCGGGCGGGACCACCC--GCTGAGTTTAA????????????????????????????????????????????
SAL015_Casearia_crassinervis                 ????????????????????????????TCGTAACAAGGTTTCCGTAGGTGAACCTGCGGAAGGATCATTGTCGAAGCC--TGCC-CCGCAGAACGACCCGCGAACTAGTTT--TGC----CATCGCA------GGC--C--GGGGAGCGCCCG-CCCCTC-----------GGCC---AGCCGC--GGGGAG--------CGGCCCAGTTAGGG--TCCCTC------------CCCTC-------GGCGCACGAA-CAAAA-CCCCGGCGCGGGACGCGCCAAGGACC--ATGAGAAC-AAAGAGAG----CG-------CCCC-GTCGGCCCCGGGAACGGGGCGC-----GGGGGGGCGTCTTC-TTTCGG-TAT---GA--------GCCAAAAAAA--------ACGACTCTCGGCAACGGATATCTCGGCTCTCGCATCGATGAAGAACGTAGCGAAATGCGATACTTGGTGTGAATTGCAGAATCCCGTGAACCATCGAGTCTTTGAACGCAAGTTGCGCCCGAGGCCC-ACG-GGCCGAGGGCACGTCCGCCTGGGTGTCACGCGTCGTCGCCCC-GGAG-CCTCCCC-----AAGC----GGGGGCCGGGG-CGGAAATTGGCCTCCCGCGCGCTC-CCGCTCGCGGTTGGCCC-AAAATCGA-GTCCCCGGCGACGGTCGCCACGACGAGCGGTGGTTGAGAGA---CCCTCGGACACG--GTCGTGCGCGCGCCTCGTCGCCC-GTTC-GGATCTC-ATGGACCCTC-GAGCG-CC-G-CATC---GCGGACGCTCTCGTTTGCGACCCCAGGTCGGGCGGGGCCACCC--GCTGAGTTTAAGCATAT??????????????????????????????????????
SAL016_Casearia_sylvestris                   ??????????????????????????????????CAAGGTTTCCGTAGGTGAACCTGCGGAAGGATCATTGTCGAAACC--TGCC-TAGCAGAACGACCCGCGAACCAGTTT--CTTGACACA-CGCC---GGGGGCGGT---GGGAGCACCCG-CCCCTCG--CCACCC--GGCGAAGAGCCGT--GGGGAG----------GACCCTT-GCGG--CCCCTC------------TCCCC-------GGCCCACGAA-CAAAA-CCCCGGCGCGGGATGCGCCAAGGACC--ATGAAAAGAAAAAGGAG--CACG-------CCCC-CTCGG-CCTGGGAACGGGGCGC------GGGGTGCGTCTTC-TTTTGC-CAT---GA--------GCA--AAAGAA-------ACGACTCTCGGCAACGGATATCTCGGCTCTCGCATCGATGAAGAACGTAGCGAAATGCGATACTTGGTGTGAATTGCAGAATCCCGTGAACCATCGAGTCTTTGAACGCAAGTTGCGCCCGCGGCCT-ACT-GGCCTAGGGCACGTCCGCCTGGGTGTCACGCGTCGTCGCCCC-AGAG-CCTCCCC-----AAGC----GGGGGCCGGGG-CGGATATTGGCCTCCCGCACGCTC-CGGCTTGCGGTTGGCCC-AAAATCGA-GTCC-CGGCGACGGTCGCCACGACGAGCGGTGGTTGAGAGA---CCCTCGGACACG--GTCGTGAGCGTGCCTCGTCGCCC-GTTC-GGGTCTC-ACGGACCCTC-GAGCG-CC-G-GTTT---GCGGACGCTCTCGTTTGGGACCCCAGGTCGGGCGGGACCACCC--GCTGAGTTTAAGCATATCAA-TAA???????????????????????????????
SAL017_Casearia_aculeata                     ?????????????????????????????CGTAACAAGGTTTCCGTAGGTGAACCTGCGGAAGGATCATTGTCGAAGCCTCTGCC-CCGCAGAACGACCCGCGAACCAGTTG-TCTCGATGCA-CGCC---GGGGGCGGC---GGGGGCTCCCG-CCCCTCG--CCCCTC--GGCC---GGCCGT--GGGGAG--------CGGGCCCGC-GCGG--TCCCTC------------CCCTG-------GGCCAACGAA-CAAAA-CCCCGGCGCCGGACGCGCCAAGGACCC-ACTGAAACAGG--AGAG--CACG-------CCCC-ATCGG-CCCGGGAACGGGACGC------GGGGCGCGGCTCC-TCTCGC-TGC---TA--------GCGAGAAAGAATGAAAA-ACGACTCTCGGCAACGGATATCTCGGCTCTCGCATCGATGAAGAACGTAGCGAAATGCGATACTTGGTGTGAATTGCAGAATCCCGTGAACCATCGAGTCTTTGAACGCAAGTTGCGCCCGAGGCCTCGC--GGCCGAGGGCACGTCCGCCTGGGTGTCACGCATCGTCGCCCC-CAAG-CCTCCCC-----GAGCC--GGGGGGCGGGGG-CGGATGTTGGCCTCCCGCGCGCTC-CCGCTCGCGGTTGGCCC-AAAATCGA-GTCC-CGGCGGCGGTCGCCACGACGAGCGGTGGTTGAGAGA---CCCTCGGACACG--GTCGTGCGCGTTCCCCGCCGCCC--TTC-GGATCTC-ACGGACCCTC-GAGCG-CC-G-GTTG--CGCGGACGCTCTCGTTTGCGACCCCAGGTCGGGCGGGACCACCC--GCTGAGTTTAAGCATATC?????????????????????????????????????
SAL020_Casearia_ophiticola                   ??????????????????????????????GTAACAAGGTTTCCGTAGGTGAACCTGCGGAAGGATCATTGTCGAAACC--TGCC-CCGCAGAACGACCCGCGAACTAGTTT--TGC----CATCGCA------GGC--T--GGGGAGCGCCCG-CCCCTC-----------GGCC---AGCCGC--GGGGAG--------CGGCCCAGTTAGGG--TCCCTC------------CCCTC-------GGCGCACGAA-CAAAA-CCCCGGCGCGGGACGCGCCAAGGACC--ATGAGAAC-AAAGAGAG----CG-------CCCC-GTCGGCCCCGGGAACGGGGCGC-----GGGGGGGCGTCTTC-TTTCGG-TAT---GA--------GCCAAAAAAA--------ACGACTCTCGGCAACGGATATCTCGGCTCTCGCATCGATGAAGAACGTAGCGAAATGCGATACTTGGTGTGAATTGCAGAATCCCGTGAACCATCGAGTCTTTGAACGCAAGTTGCGCCCGAGGCCC-ACG-GGCCGAGGGCACGTCCGCCTGGGTGTCACGCGTCGTCGCCCC-GGAG-CCTCCCC-----AAGC----GGGGGCCGGGG-CGGAAACTGGCCTCCCGTGCGCTC-CCGCTCGCGGTTGGCCC-AAAATCGA-GTCCCCGGCGACGGTCGCCACGACGAGCGGTGGTTGAGAGA---CCCTCGGACACG--GTCGTGCGCGCGCCTCGTCGCCC-GTTC-GGATCTC-ATGGACCCTC-GAGCG-CC-G-CATC---GCGGACGCTCTCGTTTGCGACCCCAGGTCGGGCGGGGCCACCC--GCTGAGTTTAAGCAT????????????????????????????????????????
SAL021_Casearia_nitida                       ?????????????????????GTAAAAGTCGTAACAAGGTTTCCGTAGGTGAACCTGCGGAAGGATCATTGTCGAAACC--TGCC-CCGCAGAACGACCCGCGAACTAGTTT-TTGC----CATCGCA------GGC--C--GGGGAGCGCCCG-CCCCCC-----------GGCC---AGCCGC--GGGGAG--------CGGCCCAGTCAGGG--TCCCTC------------CCCTC-------GGCGCACGAA-CAAAA-CCCCGGCGCGGGACGCGCCAAGGACC--ATGTGAAC-AAAGAGAG----CG-------CCCC-GTCGGCCCCGGGAACGGGGCGC-----GGGGGGGCGTCTTC-TTTCGG-TAT---GA--------GCCAAAAAA---------ACGACTCTCGGCAACGGATATCTCGGCTCTcGCATCGATGAAGAACGTAGCGAAATGCGATACTTGGTGTGAATTGCAGAATCCCGTGAACCATCGAGTCTTTGAACGCAAGTTGCGCCCGAGGCCC-ACG-GGCCGAGGGCACGTCCGCCTGGGTGTCACGCGTCGTCGCCCC-GGAG-CCTCCCC-----AAGC---GGGGGGCCGGGG-CGGAAATTGGCCTCCCGCGCGCCC-CCGCTCGCGGTTGGCCC-AAAATCGA-GTCCCCGGCGACGGTCGCCACGACGAGCGGTGGTTGAGAGA---CCCTCGGACACG--GTCGTGCGCGCGCCTCGTCGCCC-GTTC-GGATCTC-ATGGACCCTC-GAGCG-CC-G-CATC---GCGGACGCTCTCGTTTGCGACCCCAGGTCGGGCGGGGCCACCC--GCTGAGTTTAAGCATATCAA-TAAGCGG???????????????????????????
SAL022_Casearia_sylvestris                   ??????????????????????????????GTAACAAGGTTTCCGTAGGTGAACCTGCGGAAGGATCATTGTCGAAACC--TGCC-TAGCAGAACGACCCGCGAACCAGTTT--CTYGACACA-CGCC----GGGGCGGT--GGGGAGCACCCG-CCCCTCG--CCACCC--GGCGAAGAGCCGT--GGGGAG----------GACCCTT-GCGG--CCCCTC------------TCCCC-------GGCCCACGAA-CAAAA-CCCCGGCGCGGGACGCGCCAAGGACC--ATGAAAAGAAAAAGGAG--CACG-------CCCC-CTCGG-CCTGGGAACGGGGCGC------GGGGTGCGTCTTC-TTTTGC-CAT---GA--------GCAAAAGAA---------ACGACTCTCGGCAACGGATATCTCGGCTCTCGCATCGATGAAGAACGTAGCGAAATGCGATACTTGGTGTGAATTGCAGAATCCCGTGAACCATCGAGTCTTTGAACGCAAGTTGCGCCCGCGGCCT-ACT-GGCCTAGGGCACGTCCGCCTGGGTGTCACGCGTCGTCGCCCC-AGAG-CCTCCCC-----AAGC----GGGGGCCGGGG-CGGATATTGGCCTCCCGCATGCTC-CGGCTTGCGGTTGGCCC-AAAATCGA-GTCC-CGGCGACGGTCGCCACGACGAGCGGTGGTTGAGAGA---CCCTCGGACACG--GTCGTGAGCGTGCCTCGTCGCCC-GTTC-GGGTCTC-ACGGACCCTC-GAGCG-CC-G-GTTT---GCGGACGCTCTCGTTTGGGACCCCAGGTCGGGCGGGACCACCC--GCTGAGTTTAAGCATATC?????????????????????????????????????
SAL023_Casearia_mollis                       ????????????????????????????????????????????????????????????????????TTGTCGAG-CC--TGCC-CAGCAGAACGACCCGCGGACCTGTTT--CTCGACGCA-CGCC---GGGGGCGGC---GGGAGCC-----CCCCCCG--CCCC----GGCG---AGCCGT--TGGGAG--------CGGCCCCCT-GCGGCAGCTCT-------------CCCTC-------GGCTCACGAA-CAAAA-CCCCGGCGCGGGACGCGCCAAGGAAC--ACGGAAAAGGAAAGGAG--CACG-------CCCC-CTCGG-CCCGGGAACGGGGCGC------GGGGCGCGTCTTC-TTTCGC-GAT---GAACAAAAGAGCA---------------ACGACTCTCGGCAACGGATATCTCGGCTCTCGCATCGATGAAGAACGTAGCGAAATGCGATACTTGGTGTGAATTGCAGAATCCCGTGAACCATCGAGTCTTTGAACGCAAGTTGCGCCCGAGGCCT-ACT-GGCCGAGGGCACGTCCGCCTGGGTGTCACGCATCGTCGCCCCCA-------CCCC-----AAGCCC----GGGGCGGGG-CGGAGTTTGGCCTCCCGCGCGCTC-CCGCTCGCGGTTGGCCC-AAAATCGA-GTCC-CGGCGGCGGTCGCCACGACGAGCGGTGGTTGAGAGA---CCCTCGGACGCG--GTCGTGCGCGCGCCCAGTCGCCA-GTTC-GGGCCTC--AGGACCCTC-GAGCG-CC-G-GTTT---GCGGACGCTCTCGTTTGCGACCCCAGGTCGGGCGGGACCACCC--GCTGAGTTTAAGCA?????????????????????????????????????????
SAL247_Casearia_mollis                       ???????????????????????????????TAACAAGGTTTCCGTAGGTGAACCTGCGGAAGGATCATTGTCGAAGCC--TGCC-CAGCAGAACGACCCGCGGACCTGTTT--CTCGACGCA-CGCC----GGGGCGGC--GGGGAGCC-----CCCCCCG--CCCC----GGCG---AGCCGT--TGGGAG--------CGGCCCCCT-GCGGCAGCTCT-------------CCCTC-------GGCTCACGAA-CAAAA-CCCCGGCGCGGGACGCGCCAAGGAAC--ACGGAAAAGGAAAGGAG--CACG-------CCCC-CTCGG-CCCGGGAACGGGGCGC------GGGGCGCGTCTTC-TTTCGC-GAT---GAACAAAAGAGCA---------------ACGACTCTCGGCAACGGATATCTCGGCTCTCGCATCGATGAAGAACGTAGCGAAATGCGATACTTGGTGTGAATTGCAgAATCCCGTGAACCATCGAGTCTTTGAACGCAAGTTGCGCCCGAGGCCT-ACT-GGCCGAGGGCACGTCCGCCTGGGTGTCACGCATCGTCGCCCCCA-------CCCC-----AAGCCC----GGGGCGGGG-CGGAGTTTGGCCTCCCGCGCGCTC-CCGCTCGCGGTTGGCCC-AAAATCGA-GTCC-CGGCGGCGGTCGCCACGACGAGCGGTGGTTGAGAGA---CCCTCGGACGCG--GTCGTGCGCGCGCCCAGTCGCCA-GTTC-GGGCCTC--AGGACCCTC-GAGCG-CC-G-GTTT---GCGGACGCTCTCGTTTGCGACCCCAGGTCGGGCGGGACCACCC--GCTGAGTTTAAGCATAT??????????????????????????????????????
SAL013_Casearia_mollis                       ??????????????????????????????????????????????????????????????????????????????????????????????????????????????????????????????????????????????????????????????????????????????????????????????GAG--------CGGCCCCCT-GCGGCAGCTCT-------------CCCTC-------GGCTCACGAA-CAAAA-CCCCGGCGCGGGACGCGCCAAGGAAC--ACGGAAAAGGAAAGGAG--CACG-------CCCC-CTCGG-CCCGGGAACGGGGCGC------GGGGCGCGTCTTC-TTTCGC-GAT---GAACAAAAGAGCA---------------ACGACTCTCGGCAACGGATATCTCGGCTCTCGCATCGATGAAGAACGTAGCGAAATGCGATACTTGGTGTGAATTGCAGAATCCCGTGAACCATCGAGTCTTTGAACGCAAGTTGCGCCCGAGGCCT-ACT-GGCCGAGGGCACGTCCGCCTGGGTGTCACGCATCGTCGCCCCCA-------CCCC-----AAGCCC----GGGGCGGGG-CGGAGTTTGGCCTCCCGCGCGCTC-CCGCTCGCGGTTGGCCC-AAAATCGA-GTCC-CGGCGGCGGTCGCCACGACGAGCGGTGGTTGAGAGA---CCCTCGGACGCG--GTCGTGCGCGCGCCCAGTCGCCA-GTTC-GGGCCTC--AGGACCCTC-GAGCG-CC-G-GTTT---GCGGACGCTCTCGTT-GCGG????????????????????????????????????????????????????????????????????????????????
SAL024_Casearia_arborea                      ?????????????????????????????CGTAACAAGGTTTCCGTAGGTGAACCTGCGGAAGGATCATTGTCGAAACC--TGCC-CAGCAGAACGACCCGCGAACCAGTTC--TCCGACGCA-CGCC-----GGGCGG-----------------CCCTCG-CGCCCCC--GGCG---AGCCGC--GGGGAG--------CGGGCCCGT-GCGG--CCCCTC------------CCCTC-------GGCTCACGAA-CAAAA-CCCCGGCGCGGGACGCGCCAAGGAAC--ACG-AGAA---AAAGAG--CACG-------CACC-GTCGG-CCCGGGAACGGGGCGC------GGGGCGCGTCTTC-TTTCGC-TAT---TA-----CGAGCAAAGAGA---------ACGACTCTCGGCAACGGATATCTCGGCTCTCGCATCGATGAAGAACGTAGCGAAATGCGATACTTGGTGTGAATTGCAGAATCCCGTGAACCATCGAGTCTTTGAACGCAAGTTGCGCCCGAGGCCT-ACT-GGCCGAGGGCACGTCCGCCTGGGTGTCACGCATCGTCGCTCC-AAAG-CCTCCCC-----GAGCC--GGGGGGGCGGGG-CGGATGTTGGCCTCCCGCGCGCTC-CCGCCCGCGGTTGGCCCAAAAATCGA-GTCC-CGGCGGCGGTCGCCACGACGAGCGGTGGTTGAGAGA---CCCTCGGACACG--GTCGTGCGCGCGCC-----GCCCCGTTC-GGATCTC-ACGGACCCTC-GAGCG-CC-G-GTTC---CCGGACGCTCTCGGCTGCGACCCCAGGTCGGGCGGGACCACCC--GCTGAGTTTAAGCATATCA--TA????????????????????????????????
SAL026_Casearia_moaensis                     ?????????????????????????????????????????????????????????????????????????????????????????????????????????????????????????????????????????????????????????????????????????????????????????????????????????????????????????????????????????????????????????CGCACGAA-CAAAA-CCCCGGCGCGGGACGCGCCAAGGACC--ATGAGAAC-AAAGAGAG----CG-------CCCC-GTCGGCCCCGGGAACGGGGCGC-----GGGGGGGCGTCTTC-TTTCGG-TAT---GA--------GCCAAAAAA---------ACGACTCTCGGCAACGGATATCTCGGCTCTCGCATCGATGAAGAACGTAGCGAAATGCGATACTTGGTGTGAATTGCAGAATCCCGTGAACCATCGAGTCTTTGAACGCAAGTTGCGCCCGAGGCCC-ACG-GGCCGAGGGCACGTCCGCCTGGGTGTCACGCGTCGTCGCCCC-GGAG-CCTCCCC-----AAGC----GGGGGCCGGGG-CGGAAATTGGCCTCCCGCGCGCTC-CCGCTCGCGGTTGGCCC-AAAATCGA-GTCCCCGGCGACGGTCGCCACGACGAGCGGTGGTTGAGAGA---CCCTCGGACACG--GTCGTGCGCGCGCCTCGTCGCCC-GTTC-GGATCTC-ATGGACCCTC-GAGCG-CC-G-CATC---GCGGACGCTCTCGTT?????????????????????????????????????????????????????????????????????????????????????
SAL027_Casearia_comocladifolia               ??????????????????????????????????????????????????????????????????????????????????????????????????????????????????????????????????????????????GGGGGGCGCCCG-CCCCCC-----------GGCC---AGCCGC--GGGGAG--------CGGCCCAGTTGGGG--TCCCTC------------CCCTC-------GGCGCACGAA-CAAAA-CCCCGGCGCGGGACGCGCCAAGGACC--ATGAGAAC-AAAGAGAG----CG-------CCCC-GTCGGCCCCGGGAACGGGGCGC-----GGGGGGGCGTCTTC-TTTCGG-TAT---GA--------GCCAAAAAA---------ACGACTCTCGGCAACGGATATCTCGGCTCTCGCATCGATGAAGAACGTAGCGAAATGCGATACTTGGTGTGAATTGCAGAATCCCGTGAACCATCGAGTCTTTGAACGCAAGTTGCGCCCGAGGCCC-ACG-GGCCGAGGGCACGTCCGCCTGGGTGTCACGCCTCGTCGCCCC-GGAG-CCTCCCC-----AAGC----GGGGGCCGGGG-CGGAAATTGGCCTCCCGCGCGCTC-CCGCTCGCGGTTGGCCC-AAAATCGA-GTCCCCGGCGACGGTCGCCACGACGAGCGGTGGTTGAGAGA---CCCTCGGACACG--GTCGTGCGCGCGCCTCGTCGCCC-GTTC-GGATCTC-ATGGACCCTC-GAGCG-CC-G-CATC---GCGGACGCTCTCGTTTGCGACCCCAGGTCGGGCGGGGCCACCC--GCTGAGTTTAAGCATATC?????????????????????????????????????
SAL028_Casearia_comocladifolia               ????????????????????????????????????????????????????????????????????TTGTCGAAACC--TGCC-CCGCAGAACGACCCGCGAACTAGTTT--TGC----CATCGCA------GGC--C--GGGGGGCGCCTG-CCCCCC-----------GGCC---AGCCGC--GGGGAG--------CGGCCCAGTTGGGG--TCCCTC------------CCCTC-------GGCCCACGAA-CAAAA-CCCCGGCGCGGGACGCGCCAAGGACC--ATGAGAAC-AAAGAGAG----CG-------CCCC-GTCGGCCCCGGGAACGGGGCGC-----GGGGGGGCGTCTTC-TTTCGA-TAT---GA--------GCCAAAAAA---------ACGACTCTCGGCAACGGATATCTCGGCTCTCGCATCGATGAAGAACGTAGCGAAATGCGATACTTGGTGTGAATTGCAGAATCCCGTGAACCATCGAGTCTTTGAACGCAAGTTGCGCCCGAGGCCC-ACG-GGCCGAGGGCACGTCCGCCTGGGTGTCACGCCTCGTCGCCCC-GGAG-CCTCCCC-----AAGC----GGGGGCCGGGG-CGGAAATTGGCCTCCCGCGCGCTC-CCGATCGCGGTTGGCCC-AAAATCGA-GTCCCCGGCGACGGTCGCCACGACGAGCGGTGGTTGAGAGA---CCCTCGGACACG--GTCGTGCGCGCGCCTCGTCGCCC-GTTC-GGATCTC-ATGGACCCTC-GAGCG-CC-G-CATC---GCGGACGCTCTCGTTTGCGACCCCAGGTCGGGCGGGGCCACCC--GCTGAGTTT??????????????????????????????????????????????
SAL029_Casearia_aculeata                     ????????????????????????????????????????????????????????????????????????????????????????GCAGAACGACCCGCGAACCAGTTC-TTTCGATGCA-CGCC----GGGGCGGC--GGGGGGCTCCCG-CCCCTCG--CCCCTC--GGCC---GGCCGT--GGGGAG--------CGGGCCCGC-GCGG--TCCCTC------------CCCTG-------GGCCGACGAA-CAAAA-CCCCGGCGCCGGACGCGCCAAGGACC-MAMGGAAACAGG--AGAG--YACG-------CCCC-ATCGG-CCCGGGAACGGGACGC------GGGGCGCGGCTCC-TCTCGC-TGC---GA--------GCGAGAAAGAATGAAAAAACGACTCTCGGCAACGGATATCTCGGCTCTCGCATCGATGAAGAACGTAGCGAAATGCGATACTTGGTGTGAATTGCAGAATCCCGTGAACCATCGAGTCTTTGAACGCAAGTTGCGCCCGAGGCCTCGC--GGCCGAGGGCACGTCCGCCTGGGTGTCACGCATCGTCGCCCC-CAAG-CCTCCCC-----GAGCC---GGGGGCCGGGGGCGGATGTTGGCCTCCCGCGCGCTC-CCGCTCGCGGTTGGCCC-AAAATCGA-GTCC-CGGCGACGGTCGCCACGACGAGCGGTGGTTGAGAGA---CCCTCGGACAYG--GTCGTGCGCGTGCCTCGTCGCCC--TTC-GGATCTC-ACGGACCCTC-GAGCG-CC-G-GTTG--TGCGGACGCTCTCGTTTGCGACCCCAGGTCGGGCGGGACCACCC--GCTGAGTTTAAGCATATCAA-TAAGCGGAGGA-CCTGTGTG??????????????
SAL030_Casearia_aculeata                     ??????????????AGTGGAAGTAAAAGTCGTAACAAGGTTTCCGTAGGTGCACCTGCGGAAGGATCATTGTCGAAGCCTCTGCC-CCGCAGAACGACCCGCGAACCAGTTC-TTTCGATGCA-CGCC----GGGGCGGC--GGGGAGCTCCCG-CCCCTTG--CCCCTC--GGCC---GGCCCT--GGGGAG--------CGAGCCCGC-GCGC--TCCCTC------------CCCCG-------GGCCAACGAA-CAAAA-CCCCGGCGCCGGACGCGCCAAGGACCC-ACGGAAACAGG--AGAG--CACG-------CCCC-ATCGG-CCCGGGAACGGGACGC------GGGGCGCGGCTCC-TCTCGC-TGC---GA--------GCGAGAAAGAATGAAAA-ACGACTCTCGGCAACGGATATCTCGGCTCTCGCATCGATGAAGAACGTAGCGAAATGCGATACTTGGTGTGAATTGCAGAATCCCGTGAACCATCGAGTCTTTGAACGCAAGTTGCGCCCGAGGCCTCGC--GGCCGAGGGCACGTCCGCCTGGGTGTCACGCATCGTCGCCCC-CAAG-CCTCCCC-----GAGCC---GGGGGGCGGGGGCGGACGTTGGCCTCCCGCGCGCTC-CCGCTCGCGGTTGGCCC-AAAATCGA-GTCC-CGGCGGCGGTCGCCACGACGAGCGGTGGTTGAGAGA---CCCTCGGACATG--GTCGTGCGCGCGCCCCGTCGCCC--TTC-GGATCTC-ACGGACCCTC-GAGCG-CC-G-GTTG--TGCGGACGCTCTCGTTTGCGACCCCAGGTCGGGCGGGACTACCC--GCTGAGTTTAAGCATATCAA-TAAGCGGAGGA-CCTGTGTGAAATG?????????
SAL032_Casearia_arborea                      ??????????CGCCAGTGGAAGTAAAAGTCGTAACAAGGTTTCCGTAGGTGAACCTGCGGAAGGATCATTGTCGAAACC--TGCC-CAGCAGAACGACCCGCGAACCAGTTC--TCCGACGCA-CGCC-----GGGCGGC--------C-CTCG-CGCCCCC----------GGCG---AGCCGC--GGGGAG--------CGGGCCCGT-GCGG--CCCCTC------------CCCTC-------GGCTCACGAA-CAAAA-CCCCGGCGCGGGACGCGCCAAGGAAC--ACGAGAA----AAAGAG--CACG-------CACC-GTCGG-CCCGGGAACGGGGCGC------GGGGCGCGTCTTC-TTTCGC-TATTACGA--------GCAAAGAGA---------ACGACTCTCGGCAACGGATATCTCGGCTCTCGCATCGATGAAGAACGTAGCGAAATGCGATACTTGGTGTGAATTGCAGAATCCCGTGAACCATCGAGTCTTTGAACGCAAGTTGCGCCCGAGGCCT-ACT-GGCCGAGGGCACGTCCGCCTGGGTGTCACGCATCGTCGCTCC-AAAG-CCTCCCC-----GAGCC--GGGGGGGCGGGG-CGGATGTTGGCCTCCCGCGCGCTC-CCGCCCGCGGTTGGCCCAAAAATCGA-GTCC-CGGCGGCGGTCGCCACGACGAGCGGTGGTTGAGAGA---CCCTCGGACACG--GTCGTGCGCGCGCC-----GCCCCGTTC-GGATCTC-ACGGACCCTC-GAGCG-CC-G-GTT---CCCGGACGCTCTCGGCTGCGACCCCAGGTCGGGCGGGACTACCC?????????????????????????????????????????????????????????
SAL033_Casearia_arborea                      ?TAAAACGACGGCCAGTGGAAGTAAAAGTCGTAACAAGGTTTCCGTAGGTGAACCTGCGGAAGGATCATTGTCGARACC--TGCC-CAGCAGAACGACCCGCGAACCAGTTC--TCCGACGCA-CGCC-----GGGCGGC---------CCTCG-CGCCCCC----------GGCG---AGCCGC--GGGGAG--------CGGGCCCGT-GCGG--CCCCTC------------CCCTC-------GGCTCACGAA-CAAAA-CCCCGGCGCGGGACGCGCCAAGGAAC--ACGAGAA----AAAGAGCGCACG-------CACC-GTCGG-CCCGGGAACGGGGCGC------GGGGCGCGTCTTC-TTTCGC-CATTACGA--------GCAAAGAGA---------ACGACTCTCGGCAACGGATATCTCGGCTCTCGCATCGATGAAGAACGTAGCGAAATGCGATACTTGGTGTGAATTGCAGAATCCCGTGAACCATCGAGTCTTTGAACGCAAGTTGCGCCCGAGGCCT-ACT-GGCCGAGGGCACGTCCGCCTGGGTGTCACGCATCGTCGCTCC-AAAG-CCTCCCC-----GAGCC--GGGGGGGCGGGG-CGGATGTTGGCCTCCCGCGCGCTC-CCGCCCGCGGTTGGCCCAAAAATCGA-GTCC-CGGCGGCGGTCGCCACGACGAGCGGTGGTTGAGAGA---CCCTCGGACACG--GTCGTGCGCGCGCC-----CCCCCGTTC-GGATCTC-ACGGACCCTC-GAGCG-CC-G--TTT--CGCGGACGCTCTCGGCTGCGACCCCAGGTCGGGCGGGACTACCC--GCTGAGTTTAAGCATATCAA-TAAGCGG???????????????????????????
SAL053_Casearia_manausensis                  ??????????????????????????????GTAACAAGGGTTCCGTAGGTGAACCTGCGGAAGGATCATTGTCGAAACC--TGCC-CAGCAGAACGACCCGCGAACCAGTTC--TCCGACGCA-CGCC-----GGGCGGC---------CCTCG-CGCCCCC----------GGCG---AGCCGC--GGGGAG--------CGGGCCCGT-GCGG--CCCCTC------------CCCTC-------GGCTCACGAA-CAAAA-CCCCGGCGCGGGACGCGCCAAGGAAC--ACGAGAA----AAAGAG--CACG-------CGCC-GTCGG-CCCGGGAACGGGGCGC------GGGGCGCGTCTTC-TTTCGC-TATTACGA--------GCAAAGAGA---------ACGACTCTCGGCAACGGATATCTCGGCTCTCGCATCGATGAAGAACGYAGCGAAATGCGATACTTGGTGTGAATTGCAGAATCCCGTGAACCATCGAGTCTTTGAACGCAAGTTGCGCCCGAGGCCT-ACT-GGCCGAGGGCACGTCCGCCTGGGTGTCACGCATCGTCGCTCC-AAAG-CCTCCCC-----AAGCC---GGGGGGCGGGGGCGGATATTGGCCTCCCGCGCGCTC-CCGCCCGCGGTTGGCCCAAAAATCGA-GTCC-CGGCGGCGGTCGCCACGACRAGCGGTGGTTGAGAGA---CCCTCGGACACG--GTCGTGCGCGCGCC-----CCCCCGTTC-GGATCTC-ACGGACCCTC-GAGCG-CC-G-GTTT--CGCGGACGCTCTCGGCTGCGA????????????????????????????????????????????????????????????????????????????????
SAL034_Casearia_arguta                       GTAAAACGACGGCCAGTGGAAGTAAAAGTCGTAACAAGGTTTCCGTAGGTGAACCTGCGGAAGGATCATTGTCGAAGCC--TGCC-CAGCAGAACGACCCGCGGACCTGTTT--CTCGACGCA-CGCC----GGGGCGGC--GGGGAGCTCCCCCCGCCCC-----------GGCG---AGCCGT--TGGGAG--------CGGCCCCCT-GCGGCAGCTCTC-------------CCTC-------GGCTCACGAA-CAAAA-CCCCGGCGCGGGACGCGCCAAGGAAC--ACGGAAAAGGAAAGGAG--CACG-------CCCC-CTCGG-CCCGGGAACGGGGCGC------GGGGCGCGTCTTC-TTTCGC-GAT---GAACAAAAGAGCA---------------ACGACTCTCGGCAACGGATATCTCGGCTCTCGCATCGATGAAGAACGCAGCGAAATGCGATACTTGGTGTGAATTGCAGAATCCCGTGAACCATCGAGTCTTTGAACGCAAGTTGCGCCCGAGGCCT-ACT-GGCCGAGGGCACGTCCGCCTGGGCGTCACGCATCGTCGCCCCCA-------CCCC-----AAGCCC----GGGGCGGGG-CGGAGTTTGGCCTCCCGCGCGCTC-CCGCTCGCGGTTGGCCC-AAAATCGA-GTCC-CGGCGGCGGTCGCCACGACGAGCGGTGGTTGAGAGA---CCCTCGGACGCG--GTCGTGCGCGCGCCCAGTCGCCA-GTTC-GGGCCTC--AGGACCCTC-GAGCG-CC-G-GTTT---GCGGACGCTCTCGTTTGCGACCCCAGGTCGGGCGGGACCACCC--GCTGAGTTTAAGCATATCAAATAA???????????????????????????????
SAL036_Casearia_combaymensis                 ???????????????????????????????????AAGGTTTCCGTAGGTGAACCTGCGGAAGGATCATTGTCGAAGCC--TGCC-TAGCAGAACGACCCGCGGACTTGTTC--CTCAACACA-CGCC----GGGGCGGT--GGGGAGCCCTCG-CCCTCT-----------GGCG---AGCCAT--GGGGAG--------CGG-CCCTT-GCGGCAGCTCTC------------TTCTC-------GGCTCACGAA-CAAAA-CCCCGGCGCGGGATGCGCCAAGGAAC--ATGAAAAAGAAAAGGAG--CACG-------GCCC-CTCGA-CTCGGG-------CGC------GGGGTGCGTCTTC-TCTCGC-AAT---GA--------GCAAAAGA----ATA---ACGACTCTCGGCAACGGATATCTCGGCTCTCGCATCGATGAAGAACGTAGCGAAATGCGATACTTGGTGTGAATTGCAGAATCCCGTGAACCATCGAGTCTTTGAACGCAAGTTGCGCCCGAGGCCK-ATT-GGTCGAGGGCACGTCCGCCTGGGTGTCACGCATCGTCGCCCC-A-------CCCC-----AAGCTT----GGGGCGGGG-CGGAAGCTGGCCTCCCGTGTGCTC-CCGCTCGCGGTTGGCCT-AAAATCGA-GTCC-CGGCGGCGGTCGCCACGACGAGGGGTGGTTGAGAGA---CCCTCGGACACG--GTCGTGCGCGCGCCTCGTCGCCA-GTTC-GCGGCTC--AGGACCCTC-GAGCG-CC-G-GTTT---GTGGACGCTCTCGTTTGCGACCCCAGGTCGGGCGGGACCACCC--GCTGAGTTTAA????????????????????????????????????????????
SAL054_Casearia_mariquitensis                ????????????????????????????TCGTAACAAGGTTTCCGTAGGTGAACCTGCGGAAGGATCATTGTCGAAGCC--TGCC-CAGCAGAACGACCCGCGGACCTGTTT--CTCGACGCA-CGCC----GGGGCGGC--GGGGAGCT-----CCCCCCG--CCCC----GGCG---AGCCGT--TGGGAG--------CGGCCCCCT-GCGGCAGCTCT-------------CCCTC-------GGCTCACGAA-CAAAA-CCCCGGCGCGGGACGCGCCAAGGAAC--ACGGAAAAGGAAAGGAG--CACG-------CCCC-CTCGG-CCCGGGAACGGGGCGC------GGGGCGCGTCTTC-TTTCGC-GAT---GAACAAAAGAGCA---------------ACGACTCTCGGCAACGGATATCTCGGCTCTCGCATCGATGAAGAACGTAGCGAAATGCGATACTTGGTGTGAATTGCAGAATCCCGTGAACCATCGAGTCTTTGAACGCAAGTTGCGCCCGAGGCCT-ACT-GGCCGAGGGCACGTCCGCCTGGGTGTCACGCATCGTCGCCCCCA-------CCCC-----AAGCCC----GGGGCGGGG-CGGAGTTTGGCCTCCCGCGCGCTC-CCGCTCGCGGTTGGCCC-AAAATCGA-GTCC-CGGCGGCGGTCGCCACGACGAGCGGTGGTTGAGAGA---CCCTCGGACGCG--GTCGTGCGCGCGCCCAGTCGCCA-GTTC-GGGCCTC--AGGACCCTC-GAGCG-CC-G-GTTT---GCGGACGCTCTCGTTTGCGACCCCAGGTCGGGYGGGACCACCC--GCTGAGTTTAAGCATATCAA???????????????????????????????????
SAL057_Casearia_corymbosa                    ???????????????????????????????????????????????????????????????????????????????????CC-CCGCAGAACGACCCGCGAACCAGTTT-TCCCATCGCA-GGCC--GGGGGGCGCC------AGCGCCC--CGGCCA-----------GCCC--CGCCCGT--GGGGAG--------CGGCCCCGC-AGGG--TCCCTC------------CCCTC-------GGCGCACGAA-CAAAA-CCCCGGCGCGGGACGCGCCAAGGACC--ATGAGAAC---AAAGAG--CGCG-------CCCC-GTCGGCCCCGGGAACGGGGCGC-----GGGGGGGCGTCTTC-TTTCGG-TAT---GA--------GCCAAAAAA---------ATGACTCTCGGCAACGGATATCTCGGCTCTCGCATCGATGAAGAACGYAGCGAAATGCGATACTTGGTGTGAATTGCAGAATCCCGTGAACCATCGAGTCTTTGAACGCAAGTTGCGCCCGAGGCCC-ACG-GGCCGAGGGCACGTCCGCCTGGGTGTCACGCATCGTCGCCCC-GGAG-CCWCCCC-----AAGC---GGGGGGCCGGGG-CGGAAATTGGCCTCCCGCGCGCTC-CCGCTCGCGGCTGGCCC-AAAATCGAAGTCC-CGGCGACGGTCGCCACGACGAGCGGTGGTTGGGAGA---CCCTCGGACACACGGTCGTGCGCGCGCCCCGTCGCCC-GTTT-GGATCTC-ACGGACCCTC-GAGCG-CC-G-GTTT---TCGGACGCTCTCGTTTGCGACCCCAGGTCGGGCGGGG???????????????????????????????????????????????????????????????
SAL058_Casearia_obliqua                      ??????????????????????????????GTAACAAGGTTTCCGTAGGTGAACCTGCGGAAGGATCATTGTCGAAGCC--TGCCCCAGCAGAACGACCCGCGAACGAGTCC--GTCGACCCA-CGCC----GGGGCGGC--GGGGGGCACCCG-CCCCTCG--GCCCCC--GGCG---AGCCGC--GGGGAG--------CGGG-CCGC-GAGG--CCCCTC------------TCCCC---GGCCGGCTCACGAAACAAA-CCCCCGGCGCCGGGCGCGCCAAGGACC--ATGAAAA-AAGAGGGAG--CACG-------CACC-GTCGG-CCCGGGAACGGGGCGC------GGGGCGCGCCTTC-TCTCGC-YAC---GA--------GCAACAAA----------ACGACTCTCGGCAACGGATATCTCGGCTCTCGCATCGATGAAGAACGTAGCGAAATGCGATACTTGGTGTGAATTGCAGAATCCCGTGAACCATCGAGTCTTTGAACGCAAGTTGCGCCCGAGGCCT-ACT-GGCCGAGGGCACGTCCGCCTGGGTGTCACGCATCGTCGCTCC-GAGAGCCCCCCC-----GAGC----GGGGGGCGGGG-CGGATATTGGCCTCCCGCGCGCTC-CCGCACGCGGTTGGCCC-AAAACGGA-GTCC-CGGCGGCGGTCGCCACGACGAGCGGTGGTTGAGAGA---CCCTCGGACACG--GTCGTGCGCGCGCCCCGTC----------GGACCTC-GCGGACCCTC-GAGCG-CC-GGTTCT---GCGGACGCTCTCGACCGCGACCCCAGGTCGGGCGGGACCACCC--GCTGAGTTTAAGCATATCAA-TAAGCGGAGGA-CCTGTGTGAAATTGTTATCCGC
SAL071_Casearia_ulmifolia                    ??????????????????????????????GTAACAAGGGTTCCGTAGGTGAACCTGCGGAAGGATCATTGTCGAAGCC--TGCC-CCGCAGAACGACCCGCGAACTGGTTC-CTCCGACGAA-CGCC------------------------GGGCTTCCC-----------GGCG---AGCCGC--GGGGAG--------CGG-CCCGC-GAGGGCCCTCTC---------------------CGCGGCTCACGAA-CAAAAACCCCGGCGCCGGACGCGCCAAGGACCCTATGAAAAAAAAGAG-----CACG-------CACC-GTCGG-CCCGGGAACGGGGCGC------GGGGCGCGTCTTC-TTTCGC-TGT---AA--------GCAAGAAAA---------ACGACTCTCGGCAACGGATATCTCGGCTCTCGCATCGATGAAGAACGTAGCGAAATGCGATACTTGGTGTGAA??????????????????????????????????????????????????????????????????????????????????????????????????????AAGTGCTCTTCC--TCCAAGA---CGGGGGGCGGGG-CGGATATAGGCCTCCCGCGCGCTC-GCGCTCGCGGCTGGCCC-AAAAACGW-GTCC-CGGCGGCGGTCGCCACGACGAGCGGTGGTTGAGAGA---CCCTCGGACACG--GTCGTGCGCGGGCCCC---------TTC-GGATCTC-ACGGACCCTC-GAGCG-CC-G-TTCT---GCGGACGCTCTCGTTTGCGACCCCAGGTCGGGCGGGACCACCC--GCTGTGTTTAAGCATATCAA-TAAGCGGWGGA-CCT???????????????????
SAL072_Casearia_zizyphoides                  ?????????????????????GTAAAAGTCGTAACAAGGTTTCCGTAGGTGAACCTGCGGAAGGATCATTGTCGAAACC--TGCC-TAGCAGAACGACCCGCGAACCAGTTT--CTCGACGCA-CGCC----GGGGCGGT--GGGGAGCACCCG-CCCCTCG--CCACCC--GGCGAAGAGCCGC--GGGGAG----------GACCCTT-GCGG--CCCCTC------------TCCCC-------GGCCCACGAA-CAAAA-CCCCGGCGCGGGACGCGCCAAGGACC--ATGAAAAGAAAAGGGAG--CACG-------CCCC-CTTGG-CCCGGGAACGGGGCGC------GGGGCGCGTCTTC-TTTCGC-CAT---GA--------GCA--AAAGAA-------ACGACTCTCGGCAACGGATATCTCGGCTCTCGCATCGATGAAGAACGTAGCGAAATGCGATACTTGGTGTGAATTGCAGAATCCCGTGAACCATCGAGTCTTTGAACGCAAGTTGCGCCCGCGGCCT-ACT-GGCCTAGGGCACGTCCGCCTGGGTGTCACGCGTCGTCGCCCC-AGAG-CCTCCCC-----AAGC----GGGGGCCGGGGGCGGATATTGGCCTCCCGCGCGCTC-CGGCTTGCGGTTGGCCC-AAAATCGA-GTCC-CGGCGACGGTCGCCACGACGAGCGGTGGTTGAGAGA---CCCTCGGACACG--GTCGTGAGCGTGCCTCGTCGCCC-GTTC-GGATCTC-ACGGACCCTC-GAGCG-CC-G-GTTT---GCGGACGCTCTCGTTTGCGACCCCAGGTCGGGCGGGACCACCC--GCTGAGTTTAAGCATATCAA-TAAGCGGAGGA-CCTGTGTG??????????????
SAL086_Casearia_aculeata                     ??????????????????????????????GTAACAAGGTTTCTGTAGGTGAACTTGCGGAAGGATCATTGTCGAAGCTTCTGCC-CCGCAGAACGACCCGCGAACCAGTTG-TCTCGATGCA-CGCC----GGGGCGGC--GGGGGGCTCCCG-CCCCTCG-CCCCTC---GGCC---GGCCGT--GGGGAG--------CGGGCCCGC-GCGG--TCCCTC------------CCCTG-------GGCCGACGAA-CAAAA-CCCCGGCGCCGGACGCGCCAAGGACCC-ACGGAAAC--AGGAGAG--CACG-------CCCC-ATCGG-CCCGGGAACGGGACGC------GGGGCGCGGCTCC-TCTCGC-CGC---GA--------GCGAGAAAGAA-TGAAAAACGACTCTCGGCAACGGATATCTCGGCTCTCGCATCGATGAAGAACGTAGCGAAATGCGATACTTGGTGTGAATTGCAGAATCCCGTGAACCATCGAGTCTTTGAACGCAAGTTGCGCCCGAGGCCTCGC--GGCCGAGGGCACGTCCGCCTGGGTGTCACGCATCGTCGCCCC-CAAG-CCTCCCC-----GAGCC---GGGGGGCGGGGGCGGATGTTGGCCTCCCGCGCGCTC-CCGCTCGCGGTTGGCCC-AAAATCGA-GTCC-CGGCGGCGGTCGCCACGACGAGCGGTGGTTGAGAGA---CCCTCGGACACG--GTCGTGCGCGTTCCCCGCCGCCC--TTC-GGATCTC-ACGGACCCTC-GAGCG-CC-G-GTTG--CGCGGACGCTCTCGTTTGCGACCCCAGGTCGGGCGGGACCACCC--GCTGAGTTTAA-CATATCAT???????????????????????????????????
SAL095_Casearia_sylvestris                   ??????????????????????????????????????????????????????????????????????????????????????TAGCAGAACGACCCGCGAACCAGTTT--CTTGACACA-CGCC---GGTGGCGGT---GGGAGCACCCGCCCCCTCG--CCACCC--GGCGAAGAGCCGT--GGGGAG----------GACCCTT-GCGG--CCCCTC------------TCCCC-------GGCCCACGAA-CAAAA-CCCCGGCGCGGGATGCGCCAAGGACC--ATGAAAAGAAAAAGGAG--CACG-------CCCC-CTCGG-CCTGGGAACGGGGCGC------GGGGTGCGTCTTC-TTTTGC-CAT---GA--------GCA--AAAGAA-------ACGACTCTCGGCAACGGATATCTCGGCTCTCGCATCGATGAAGAACGTAGCGAAATGCGATACTTGGTGTGAATTGCAGAATCCCGTGAACCATCGAGTCTTTGAACGCAAGTTGCGCCCGCGGCCT-ACT-GGCCTAGGGCACGTCCGCCTGGGTGTCACGCGTCGTCGCCCC-AGAG-CCTCCCC-----AAGC----GGGGGCCGGGG-CGGATATTGGCCTCCCGCATGCTC-CGGCTTGCGGTTGGCCC-AAAATCGA-GTCC-CGGCGACGGTCGCCACGACGAGCGGTGGTTGAGAGA---CCCTCGGACACG--GTCGTGAGCGTGCCTCGTCGCCC-GTTC-GGGTCTC-ACGGACCCTC-GAGCG-CC-G-GTTT---GCGGACGCTCTCG???????????????????????????????????????????????????????????????????????????????????????
SAL097_Casearia_sylvestris                   ??????????????????????????????????CAAGGTTTCCGTAGGTGAACCTGCGGAAGGATCATTGTCGAAACC--TGCC-TAGCAGAACGACCCGCGAACCAGTTT--CTTGACACA-CGCC---GGGGGCGGT---GGGAGCACCCGCCCCCTCG--CCACCC--GGCGAAGAGCCGT--GGGGAG----------GACCCTT-GCGG--CCCCTC------------TCCCC-------GGCCCACGAA-CAAAA-CCCCGGCGCGGGATGCGCCAAGGACC--ATGAAAAGAAAAAGGAG--CACG-------CCCC-CTCGG-CCTGGGAACGGGGCGC------GGGGTGCGTCTTC-TTTTGC-CAT---GA--------GCA--AAAGAA-------ACGACTCTCGGCAACGGATATCTCGGCTCTCGCATCGATGAAGAACGTAGCGAAATGCGATACTTGGTGTGAATTGCAGAATCCCGTGAACCATCGAGTCTTTGAACGCAAGTTGCGCCCGCGGCCT-ACT-GGCCTAGGGCACGTCCGCCTGGGTGTCACGCGTCGTCGCCCC-AGAG-CCTCCCC-----AAGC----GGGGGCCGGGG-CGGATATTGGCCTCCCGCATGCTC-CGGCTTGCGGTTGGCCC-AAAATCGA-GTCC-CGGCGACGGTCGCCACGACGAGCGGTGGTTGAGAGA---CCCTCGGACACG--GTCGTGAGCGTGCCTCGTCGCCC-GTTC-GGGTCTC-ACGGACCCTC-GAGCG-CC-G-GTTT---GCGGACGCTCTCGTTTGGGACCCCAGGTCGGGCGGGACCACCC--GCTGAG?????????????????????????????????????????????????
SAL108_Casearia_aculeata                     ????????????????????????????????AACAAGGTTTCTGTAGGTGAACCTGCGGAAGGATCATTGTCGAAGCCTCTGCC-CCGCAGAACGACCCGCGAACCAGTTG-TCTCGATGCA-CGCC---GGGGGCGGC---GGGGGCTCCCG-CCCCTCG--CCCCTC--GGCC---GGCCGT--GGGGAG--------CGGGCCCGC-GCGG--TCCCTC------------CCCTG-------GGCCGACGAA-CAAAA-CCCCGGCGCCGGACGCGCCAAGGACCC-ACGGAAACAGG--AGAG--CACG-------CCCC-ATCGG-CCCGGGAACGGGACGC------GGGGCGCGGCTCC-TCTCGC-CGC---GA--------GCGAGAAAGAATGAAAA-ACGACTCTCGGCAACGGATATCTCGGCTCTCGCATCGATGAAGAACGTAGCGAAATGCGATACTTGGTGTGAATTGCAGAATCCCGTGAACCATCGAGTCTTTGAACGCAAGTTGCGCCCGAGGCCTCGC--GGCCGAGGGCACGTCCGCCTGGGTGTCACGCATCGTCGCCCC-CAAG-CCTCCCC-----GAGCC--GGGGGGCGGGGG-CGGATGTTGGCCTCCCGCGCGCTC-CCGCTCGCGGTTGGCCC-AAAATCGA-GTCC-CGGCGGCGGTCGCCACGACGAGCGGTGGTTGAGAGA---CCCTCGGACACG--GTCGTGCGCGTTCCCCGCCGCCC--TTC-GGATCTC-ACGGACCCTC-GAGCG-CC-G-GTTGGCGGCGGACGCTCTCG???????????????????????????????????????????????????????????????????????????????????????
SAL126_Casearia_bicolor                      ???????????????????????????ATCGTAACAAGGTTTCCGTAGGTGAACCTGCGGAAGGATCATTGTCGAAACC--TGCC-CAGCAGCACGACCCGCGAACCAGTTT--CTCAGCACA-CGCC---GGGGGCGGC---GGGCGCACCCG-CCCCTCG--CCCCCC--GGCG---AGCCGT--GGGGAG--------CGG--CCGC-ACGG--TCCCTC------------TCCTC-------GGCTCACGAA-CAAAA-CCCCGGCGCCGGACGCGCCAAGGACC--ATGCAAAC---TAGGAG--CACG-------CCCC-ATCGG-CCCGGGAACGGGGCGC------GGGGCGCGGCTTC-CTTCGC-TAC---GA--------GCGAAAA-----------ACGACTCTCGGCAACGGATATCTCGGCTCTCGCATCGATGAAGAACGTAGCGAAATGCGATACTTGGTGTGAATTGCAGAATCCCGTGAACCATCGAGTCTTTGAACGCAAGTTGCGCCCGAGGCCT-GCT-GGCCGAGGGCACGTCCGCCTGGGTGTCACGCATCGTCGCCCC-AAAG-CCTCCCCC----AAGC--GGGGGGGCCGGGG-CGGATACTGGCCGCCCGCGTGCTC-CCGCTCGCGGCTGGCCT-AAAATCGA-GTCC-CGGCGGCGTCCGCCACGACGAGCGGTGGTTGAGAGA---CCCTCGGACACG--GTCGTGCGCGTGCCTCGTCGCCC-GTTC-GGATCTC-GCGGACCCTC-GAGCG-CC-G-GTTT---GCGGACGCTATCGTTTGCGACCCCAGGTCGGGCGGGACCACCC--GCTGAGTTTAAGCATATCA????????????????????????????????????
SAL127_Casearia_dodecandra                   ??????????????????????????????GTAACAAGGTTTCCGTAGGTGAACCTGCGGAAGGATCATTGTCGAAGCC--TGCC-CCGCAGAACGACCCGCGAACCAGTTC-TCTCGATGCA-CGCC----GGGGCGGC---GGGGGGCTCCGGCCCCTCG--CCCCTC--GGCC---AGCCGC--GGGGAG--------CGGGCCCGC-GCGG--TCCCTC------------CCCTC-------GGCTGACGAA-CAAAA-CCCCGGCGCCGGACGCGCCAAGGACCC-ACGGAAAC----AGGAGGGCACG-------CCCC-ATCGG-CCCGGGAACGGGACGC------GGGGCGCGGCTCC-TTTCGC-TGC---GA--------GCGAAAA----TAAAAGAACGACTCTCGGCAACGGATATCTCGGCTCTCGCATCGATGAAGAACGTAGCGAAATGCGATACTTGGTGTGAATTGCAGAATCCCGTGAACCATCGAGTCTTTGAACGCAAGTTGCGCCCGAGGCCT-GCT-GGCCGAGGGCACGTCCGCCTGGGTGTCGCGCTTCGTCGCCCC-CAAG-CCTCCCC-----GAGC--CGGGGGGCCGGGGGCGGATGTTGGCCTCCCGCGCGCTC-CCGCTCGCGGTTGGCCC-AAATTCGA-GTCC-CGGCGGCGGTCGCCACGACGAGCGGTGGTTGAGAGA---CCCTCGGACACG--GTCGTGCGCGCGCCTCGTCGCCC--TTC-GGATCTC-ACGGACCCTC-GAGCG-CC-G-CTTC--GGCGGACGCTCTCGTTTGGGACCCCAGGTCGGGCGGGACCACCC--GCTGAGTTTAAGCATATCAA-TAAGCGGAGGA-CCTGTGTGA?????????????
SAL128_Casearia_stipitata                    ??????????????????????????????GTAACAAGGKTTCCGTAGGTGAACCTGCGGAAGGATCATTGTCGGAACC-CTGCC-CCGCAGAACGACCCGCGAACCAGTTT--CTCCACGGG-CGC-GGGGGGAGCGCT--------CGCCC---CCCTC-----------GGCC---AGCCGC--TGGGAG--------CGG-CCCGT-GCGG--TCGCTG------------CCCTC-------GGCACACGAA-CAAAAACCCCGGCGCCGGACGCGCCAAGGACCC-ACG--AAAGAAAAAGAG--CACG-------CCCG-ATCGG-CCCGGGAACGGGGCGG------GGGGCGCGGCATC-TTTCGC-TAT---GA--------GCGGAAAAA---------ACGACTCTCGGCAACGGATATCTCGGCTCTCGCATCGATGAAGAACGTAGCGAAATGCGATACTTGGTGTGAATTGCAGAATCCCGTGAACCATCGAGTCTTTGAACGCAAGTTGCGCCCGAGGCCC-ACTCGGCCGAGGGCACGTCCGCCTGGGCGTCACGCGTCGTCGCCCC-AAAG-CCCCCCC-----GAGC---GGGGGGCGGGGG-CGGATGTTGGCCTCCCGTGCGCTC-CCGCTCGCGGTTGGCCC-AAAATCGAAGTCC-CGGCGACGGTCGCCACGACGAGCGGTGGTTGAGAGA---CCCTCGGACACG--GTCGTGCGCGTGCCTCGTCGCCC-GTTC-GGACCTC-ACGGACCCTC-GAGCG-CC-G-GTTT---GCGGACGCTCTCGTTCGCGACCCCAGGTCGGGCGGGACTACCC--GCTGAGTTTAAGCATATCAA-TAAGCGGAGGA-CCTGTGTGAAATG?????????
SAL136_Casearia_mollis                       ???????????????????????????????????????????????????????????????????????????????????????????????????????????????????????????????????????????????????????????????????????????????????????????????????????????GGCCCCCTGCGGCAGCTCT-------------CCCTC-------GGCTCACGAA-CAAAA-CCCCGGCGCGGGACGCGCCAAGGAAC--ACGGAAAAGGAAAGGAG--CACG-------CCCC-CTCGG-CCCGGGAACGGGGCGC------GGGGCGCGTCTTC-TTTCGC-GAT---GAACAAAAGAGCA---------------ACGACTCTCGGCAACGGATATCTCGGCTCTCGCATCGATGAAGAACGTAGCGAAATGCGATACTTGGTGTGAATTGCAGAATCCCGTGAACCATCGAGTCTTTGAACGCAAGTTGCGCCCGAGGCCT-ACT-GGCCGAGGGCACGTCCGCCTGGGTGTCACGCATCGTCGCCCCCA-------CCCC-----AAGCCC----GAAGCGAGG-CGGAGTTTGGCCTCCCGCGCGCTC-CCGCTCGCGGTTGGCCC??????????????????????????????????????????????????????????????????????????????????????????????????????????????????????????????????????????????????????????????????????????????????????????????????????????????????????????????????????????
SAL137_Casearia_aculeata                     ??????????????????????????????????????????????????????CTGCGGAAGGATCATTGTCGAAGCCTCTGCC--CGCAGAACGACCCGYGAACCAGTTC-TTTCGATGCA-CGCC----GGGGCGGC--GGGGAGCTCCCG-CCCCTCG--CCCCTC--GGCC---GGCCCT--GGGGAG--------CGAGCCCGC-GCGC--TCCCTC------------CCTTG-------GGCCAACGAA-CAAAA-CCCCGGCGCCGGACGCGCCAAGGACCC-AYGGAAAC--AGGAGAG--CACG-------CCCC-ATCGG-CCCGGGAACGGGACGC------GGGGCGCGGCTCC-TCTCGC-TGC---GA--------GAAAGAATGAAAAAAAA-ACGACTCTCGGCAACGGATATCTCGGCTCTCGCATCGATGAAGAACGTAGCGAAATGCGATACTTGGTGTGAATTGCAGAATCCCGTGAACCATCGAGTCTTTGAACGCAAGTTGCGCCCGAGGCCTCGC--GGCCGAGGGCACGTCCGCCTGGGTGTCACGCATCGTCGCCCCC-AAG-CCTCCCC-----GAGC---CGGGGGCCGGGGGCGGATGTTGGCCTCCCGCGCGCTY-CCGCTCGCGGTTGGCCC-AAAATCGA-GTCC-CGGCGACGGTCGCCACGACGAGCGGTGGTTGAGAGA---CCCTCGGACACG--GTCGTGCGCGTGCCKCGTCGCCC--TTC-GGATCTC-ACGGACCCTC-GAGCG-CC-G-GTTGT--GCGGACGCTCTCGTTTGCGACCCCAGGTCGGGCGGGACCACCC--GCTGAGTTTAAGCATATCAA-TAAGCGGAGGA-CCTGTGTGA?????????????
SAL138_Casearia_sylvestris_subsp_myricoides  ???????????????????????????????TAACAAGGTTTCCGTAGGTGAACCTGCGGAAGGATCATTGCCGAAACC--TGCC-TAGCAGAACGACCCGCGAACCAGTTT--CTCGACGCA-CGCC---GGGGGCGGT---GGGAGCACCCG-CCCCTCG--CCACCC--GGCGAAGAGCCGT--GGGGAG----------GACCCTT-GCGG--CCCCTC------------TCCCC-------GGCCCTCGAA-CAAAA-CCCCGGCGCGGGACGCGCCAAGGACC--ACGAAAAGAAAAAGGAG--CACG-------CCCC-CTTGG-CCCGGGAACGGGGCGC------GGGGCGCGTCTTC-TTTCGC-CAT---GA--------GCA--AAAGAA-------ACGACTCTCGGCAACGGATATCTCGGCTCTCGCATCGATGAAGAACGTAGCGAAATGCGATACTTGGTGTGAATTGCAGAATCCCGTGAACCATCGAGTCTTTGAACGCAAGTTGCGCCCGCGGCCT-ACT-GGCCTAGGGCACGTCCGCCTGGGTGTCACGCGTCGTCGCCCC-AGAG-CCTCTCC-----AAGC----GGGGGCCGGGG-CGGATATTGGCCTCCCGCTCGCTC-CGGCTTGCGGTTGGCCC-AAAATCGA-GTCC-CGGCGACGGTCGCCACGACGAGCGGTGGTTGAGAGA---CCCTCGGACACG--GTCGTGAGCGTGCCTCGTCGCCC-TTTC-GGATCTC-ACGGACCCTC-GAGCG-CC-GGGTT----GCGGACGCTCTCGTTTGCGACCCCAGGTCGGGCGGGACCACCC--GCTGAGTTTAAGCATATC?????????????????????????????????????
SAL142_Casearia_glomerata                    ?TAAAACGACGGCCAGTGGAAGTAAAAGTCGTAACAAGGTTTCCGTAGGTGAACCTGCGGAAGGATCATTGTCGGAACC-CTGCC-CCGCAGAACGACCCGCGAACCAGTTT--CTCCAC-------------GGGC-GCGGGGGGAGCACTCG-CCCCCC-------TC--GGCC---AGCCGT--TGGGAG--------CGG-CCCGT-GCGG--TCGCTG------------CCCTC-------GGCACACGAA-CAAAA-CCCCGGCGCCGGACGCGCCAAGGACCC-ATG---AAAAAAAAGAG---ACG-------CCCA-ATCGG-CCCGGGAACGGGGCGA------GGGGCGCGGCATC-TTTCGC-TAT---GA--------GCGGAAAAA---------ACGACTCTC????????????????????????????????????CGCAGCGAAATGCGATACTTGGTGTGAATTGCAGAATCCCGTGAACCATCGAGTCTTTGAACGCAAGTTGCGCCCGAGGCCC-ACTCGGCCGAGGGCACGTCCGCCTGGGTGTCACGCGTCGTCGCCCC-AAAG--CCCCCC-----AAGC---GGGGGGCCGGGGGCGGATGTTGGCCTCCCGCGCGCTC-CCGCTCGCGGTTGGCCC-AAAATCGAAGTCC-CGGCGACGGTCGCCACGACGAGCGGTGGTTGAGAGA---CCCTCGGACACG--GTCGTGCGCGTGCCTCGTCGCCT-GTTC-GGACCTC-ACGGACCCTC-GAGCG-CC-G-GTTT---GCGGACGCTCTCGTTTGCGACCCCAGGTCGGGCGGGACTACCC--GCTGAGTTTAAGCATATCAA-TAAGCGGAGGA-CCTGTGTG??????????????
SAL145_Casearia_barteri                      ?????????????????????GTAAAAGTCGTAACAAGGTTTCCGTAGGTGAACCTGCGGAAGGATCATTGTCGGAACC-CTGCC--CGCAGAACGACCCGCGAACCGGTTT--CTCCACGGG-CGC-GGGGGGAGC------------GCTCG-CCCCCC-------TC--GGCC---AGCCGC--TGGGAG--------CGG-CCCGT-GCGG--TCGCTG------------CCCTC-------GGCGCACGAA-CAAAAACCCCGGCGCCGGACGCGCCAAGGACCC-AAG--AAAGAAAAAGAG--CACG-------CCCG-ATCGG-CCCGGGAACGGGGCGA------GGGGCGCGGCGTC-TTTCGC-TAC---GA--------GCGGAAAAA---------ACGACTCTCGGCAACGGATATCTCGGCTCTCGCATCGATGAAGAACGTAGCGAAATGCGATACTTGGTGTGAATTGCAGAATCCCGTGAACCATCGAGTCTTTGAACGCAAGTTGCGCCCGAGGCCC-ACTCGGCCGAGGGCACGTCCGCCTGGGCGTCACGCGTCGTCGCCCC-AAAG-CCCCCCC-----GAGC----GGGGGGCGGGGGCGGATGTTGGCCTCCCGTGCGCTC-CCGCTCGCGGTTGGCCC-AAAATCGAAGTCC-CGGCGACGGTCGCCACGACGAGCGGTGGTTGAGAGA---CCCTCGGACACG--GTCGTGCGCGTGCCTCGTCGCCC-GTTC-GGACCTC-ACGGACCCTC-GAGCG-CC-G-GTCT---GCGGACGCTCTCGTTCGCGACCCCAGGTCGGGCGGGACTACCC--GCTGAGTTTAAGCATATCAA-TAAGCGGAGGA-CCTGTGTG??????????????
SAL148_Casearia_gladiiformis                 ????????????CCAGTGGAAGTAAAAGTCGTAACAAGGTTTCCGTAGGTGAACCTGCGGAAGGATCATTGTCGGAACC-CTGCC-CCGCAGAACGACCCGCGAACCAGTTT--CTCCAC-------------GGGC-ACGGGGGGAGCACTCG-CYCCCC-------TC--GGCC---AGCCGC--TGGGAG--------CGG-CCCGT-GCGG--TCGCTG------------CCCTC-------GCCGCACGAA-CAAAA-CCCCGGCGCCGGACGCGCCAAGGACCC-ACG--AAAGAAAAAGAG--CACG-------CCCG-ATCGG-CCCGGGAACGGGGCGA------GGGGCGTGGCATC-TTTCGC-TAT---GA--------GCGGAAAAA---------ACGACTCTCGGCAACGGATATCTCGGCTCTCGCATCGATGAAGAACGTAGCGAAATGCGATACTTGGTGTGAATTGCAGAATCCCGTGAACCATCGAGTCTTTGAACGCAAGTTGCGCCCGAGGCCC-ACTCGGCCGAGGGCACGTCCGCCTGGGCGTCACGCGTCGTCGCCCC-AAAG--CCCCCC-----AAGC--GGGGGGGCGGGG--CGGATGTTGGCCTCCCGTGCGCTC-CCGCTCGCGGTTGGCCC-AAAATCGAAGTCC-CGGCGACGGTTGCCACGACGAGCGGTGGTTGAGAGA---CCCTCGGACACG--GTCGTGCGCGTGCCTCGTCGCCC-GTTC-GGACCTC-ACGGACCCTC-GAGCG-CC-G-GTTT---GTGGACGCTCTCGTTCGCGACCCCAGGTCGGGCGGGACTACCCCCGCTGAGTTTAAGCATATCAA-TAAGCGGAGGA???????????????????????
SAL153_Casearia_suaveolens                   ??????????????????????????????GTAACAAGGGTTCCGTAGGTGAACCTGCGGAAGGATCATTGTCGAAACC--TGCC-CAGCGGCACGACCCGCGAACAAGTTT--CTC--AGCA-CACG--CTGGGGCGGY--GGGGAGCACCC-GCCCCTCG--CCTCCC--GGCG---AGCAGT--GGGGAG--------CGG--CCGC-ACGG--TCCCTC------------TCCTC-------GGCTCACGAA-CAAAA-CCCCGGCGCCGGACGCGCCAAGGACC--ATGCAAAC---TAAGGG--CACG-------CCCC-ATCG-CCCCGGGAACGGGGCGC------GGGGCGCGGCTTC-TTTCGC-TAC---GA--------GCGAAAA-----------ACGACTCTCGGCAACGGATATCTCGGCTCTCGCATCGATGAAGAACGTAGCGAAATGCGATACTTGGTGTGAATTGCAGAATCCC???????????????????????????????????????????????????????????????????????????????????????????????????????????????????????????????????????????????????????????????????????????????????????????????????????????????????????????????????????????????????????????????????????????????????????????????????????????????????????????????????????????????????????????????????????????????????????????????????????????????????
SAL161_Casearia_grewiifolia                  ??????????????????????????AGTCGTAACAAGGTTTCCGTAGGTGAACCTGCGGAAGGATCATTGTCGGAACC-CTGCC-CCGCAGAACGACCCGCGAACCAGTTT--CTCCAC-------------GGGC-GCGGGGGGAGCACTCG-CCCCCC-------TC--GGCC---AGCCGT--TGGGAG--------CGG-CCCGT-GCGG--TCGCTG------------CCCTC-------GGCACACGAA-CAAAA-CCCCGGCGCCGGACGCGCCAAGGACCC-ATG---AAAAAAAAGAG--CACG-------CCCA-ATCGG-CCCGGGAACGGGGCGA------GGGGCGCGGCATC-TTTCGC-TAT---GA--------GCGGAAAAA---------ACGACTCTCGGCAACGGATATCTCGGCTCTCGCATCGATGAAGAACGTAGCGAAATGCGATACTTGGTGTGAATTGCAGAATCCCGTGAACCATCGAGTCTTTGAACGCAAGTTGCGCCCGAGGCCC-ACTCGGCCGAGGGCACGTCCGCCTGGGTGTCACGCGTCGTCGCCCC-AAAG--CCCCCC-----AAGC---GGGGGGCCGGGGGCGGATGTTGGCCTCCCGCGCGCTC-CCGCTCGCGGTTGGCCC-AAAATCGAAGTCC-CGGCGACGGTCGCCACGACGAGCGGTGGTTGAGAGA---CCCTCGGACACG--GTCGTGCGCGTGCCTCGTCGCCT-GTTC-GGACCTC-ACGGACCCTC-GAGCG-CC-G-GTTG----CGGACGCTCTCGTTTGCGACCCCAGGTCGGGCGGG????????????????????????????????????????????????????????????????
SAL164_Casearia_deplanchei                   ????????????????????????????????????????????????????????????????????????????????????????GCAGAACGACCCGCGAACCAGTTT--CTCCACGGG-CGC-----------------GGGGGCCCCGCCCCCTC-----------GGCC---AGCCGT--TGGGAG--------CGG-CCCGT-GCGG--TCGCTG----------CCCCCTC-----GGCTCACACGAA-CAAAA-CCCCGGCGCCGGACGCGCCAAGGACCC-ATG---AAAAAAAAGAG--CCCG-------CCCC-ATCGG-CCCGGGAACGGGGCGA------GGGGCGCGGCATC-TTTCGC-TAT---GA--------GCGGAAAAA---------ACGACTCTCGGCAACGGATATCTCGGCTCTCGCATCGATGAAGAACGCAGCGAAATGCGATACTTGGTGTGAATTGCAGAATCCCGTGAACCATCGAGTCTTTGAACGCAAGTTGCGCCCGAGGCCC-ATTCGGCCGAGGGCACGTCCGCCTGGGTGTCACGCGTCGTCGCCCC-AAAGCCCCCCCC-----AAGC---GGGGGGCCGGGG-CGGATGTTGGCCTCCCGCGCGCTC-CCGCTCGCGGTTGGCCT-AAAATCGAAGTCC-CGGCGGCGGTCGCCACGACGAGCGGTGGTTGAGAGA---CCCTCGGACACG--GTCGTGCGCGTGCCTCGTCGCCC-GTTC-GGACCTC-ACGGACCCTC-GAGCG-CC-G-GTTT---GCGGACGCTCTCGTTTGCGACCCCAGGTCGGGCGGGACCACCC--GCTGAGTTTAAGCATATCAA-TAAGCGGAGGA-CCTGTGTG??????????????
SAL167_Casearia_apodantha                    ?????????????????????????????????????????????????????????????????????????????CCTCTGCC-CAGCAGAACGACCCGCGAACCAGTCC--CTCGGCCCA-TGCTGCGGCGGCGCGGGGCGCTAGCCCCTCGCCCCCC-----------GGCG---AGCCGT-GGGGGGG--------CGG-CCCTT-GCGGC-GCCCC-------------TCCTC-------GGCTCACGAA-CAAAACCCCCGGCGCTGGACGCGCCAAGGACCC-AAGGAAACAAAAGGGGG----CG-------CCCC-CTCGG-ACCGGGAACGGCGCGT------GGGGCGCTTCCTC-TTTCGC-TGC---GA--------GCGAAACGAA--------ACGACTCTCGGCAACGGATATCTCGGCTCTCGCATCGATGAAGAACGTAGCGAAATGCGATACTTGGTGTGAATTGCAGAATCCCGTGAACCATCGAGTCTTTGAACGCAAGTTGCGCCCGAGGCCT-ACT-GGCCGAGGGCACGTCCGCCTGGGTGTCATGCATCGTCGCCCC-AAAG--CCCCCC-----AGGCC----GGGGGCGGGG-CGGATATTGGCCTCCCGCGCGCCC-ACGCTCGCGGTTGGCCC-AAAATCGA-GTCC-CGGCGGTGGTCGCCACGACGAGCGGTGGCTGGGAGA---CCCTCGGACACG--GTCGTGCGCGTGCCTCTTCGCCA-GTTY-GGATCTC-ATGGACCCTC-GAGCG-CC-G-CTTC---GCGGACGCTCTCGCTCGCGACCCCAGGTCGGGCGGGACCACCC--GCTGAGTTTAAGCATATCAA-TAAGCGGAGGA-CCTGTGTGAAATGGTTATCC??
SAL169_Casearia_javitensis                   ?????????????????????????????????????????????????????????????????????????????????????????????????????????????????????????????????????????????????????????????????????????????????????????????????????????????????????????????????????????????????????????????????????????????????????????????????????????????????????????????????????????????????????????????????????????????????????????????????????????????????????????????????????????????????????????GCATCGATTGAGAACGCAGCGAAATGCGATACTTGGTGTGAATTGCAGAATCCCGTGAACCATCGAGTCTTTGAACGCAAGTTGCGCCCGAGGCCT-GCT-GGCCGAGGGCACGCCTGCCTGGGTGTCACGCATCGTCGCCCC-CAAG-CCCCCCCGACTCGGGG-------GGCCGGGG-CGGATAATGGCCTCCCGCGCGCTC-TCGCTCGCGGTTGGCCT-AAAATCGA-GTCCACGGTGACGGTCGCCACGACGAGCGGTGGTTGCGAGA---CCCTCGGACACG--GTCGTGCGCTTGATTGGTTGCCC-ATAC-GGATCTC-ACGGACCCTG-GAGCT-CC-G-GTTT---GCGGACGCTCTCGTT-GCGACCCCAGGTCAGGCGGGACCACCC--GCTGAGTTTAAGCATATCAA-TAAGCGGAGGA-CCTGTGTGA?????????????
SAL170_Casearia_tremula                      ???????????????????????AAAAGTCGTAACAAGGTTTCCGTAGGTGAACCTGCGGAAGGATCATTGTCGGAACC--TGCC-CCGCAAAACGACCCGCGAACCAGTTT--CCCATCGCA-GGCC--GGGGGG-------AGGAGCACCCG-CCCCTC-----------GGCC---AGCCGT--TGGGAG--------CGG-CCCAGTGCGG--TCCCTC------------CCCTC-------GGTGCACGAA-CAAAA-CCCCGGCGCGGGACGCGCCAAGGACC--ATGAGAAC---AAAGAG--CGTG-------CCCC-ATCGGCCCCGGGAACGGGGCGC------AGGGGGCGTCTTC-TTTCGC-AAT---GA--------GCAAAAAA----------ACGACTCTCGGCAACGGATATCTCGGCTCTCGCATCGATGAAGAACGTAGCGAAATGCGATACTTGGTGTGAATTGCAGAATCCCGTGAACCATCGAGTATTTGAACGCAAGTTGCGCCCGAGGCCT-ACG-GGTCGAGGGCACGTCCGCCTGGGTGTCACGCGTCGTCGCCCC-AAAG-CCTCCCC-----AAGCC----GGGGGCGGGG-CGGAAATTGGCCTCCCGTGCGCTC-CGGCTCGTGGTTGGCCC-AAAATCGA-GTCT-CGGCGACGGTCGCCACGACGAGCGGTGGTTGGAAGACGACCCTCGGACATG--GTCGTGCGCGTGCCTCGTCGCCC-GTTG-GGATCTC-ACGGACCCTT-GAGCG-CC-G-GTTT---GCGGACGCTCTCGTTTGCGACCCCAGGTCGGGCGGGACCACCC--GCTGAGTTTAAGCATATCAA-TAAGCGGAGGA-CCTGTGTG??????????????
SAL185_Casearia_corymbosa                    ?????????????????????????????????????????????????????????????????????????????????????????????????????????????TTT-TCCCATCGCA-GGCC--GGGGGGCGCC----AGCGCCCCGG-CC--------------AGCCC---GCCCGC--GGGGAG--------CGGCCCCGC-AGGG--TCCCTC------------CCCTC-------GGCGCACGAA-CAAAA-CCCCGGCGCGGGACGCGCCAAGGACC--ATGAGAAC---AAAGAG--CGCG-------CCCC-GTCGGCCCCGGGAACGGGGCGCG-----GGGGGGCGTCTTC-TTTCGA-TAT---GA--------GCCAAAAA----------ATGACTCTCGGCAACGGATATCTCGGCTCTCGCATCGATGAAGAACGTAGCGAAATGCGATACTTGGTGTGAATTGCAGAATCCCGTGAACCATCGAGTCTTTGAACGCAAGTTGCGCCCGAGGCCC-ACG-GGCCGAGGGCACGTCCGCCTGGGTGTCACGCATCGTCGCCCC-GGAG-CCTCCCC-----AAGC--GGGGGGGCTGGGG-CGGAAATTGGCCTCCCGCGCGCTC-CCGCTCGCGGCTGGCCC-AAAATCGAAGTCC-CGGCGACGGTCGCCACGACGAGCGGTGGTTGGGAGA---CCCTCGGACACACGGTCGTGCGCGCGCCCCGTCGCCC-GTTT-GGACCTC-ACGGACCCTC-GAGCG-CC-G-GTTT---TCGGACGCTCTCGTTGCGA?????????????????????????????????????????????????????????????????????????????????
SAL188_Casearia_sylvestris                   ???????????????????????????????????AAGGTTTCCGTAGGTGAACCTGCGGAAGGATCATTGTCGAAACC--TGCC-TAGCAGAACGACCCGCGAACCAGTTT--CTTGACACA-CGCC----GGGGCGGT--GGGGAGCACCCG-CCCCTCG--CCACCC--GGCGAAGAGCCGT--GGGGAG----------GACCCTT-GCGG--CCCCTC------------TCCCC-------GGCCCACGAA-CAAAA-CCCCGGCGCGGGATGCGCCAAGGACC--ATGAAAAGAAAAAGGAG--CACG-------CCCC-CTCGG-CCTGGGAACGGGGCGC------GGGGTGCGTCTTC-TTTTGC-CAT---GA--------GCA--AAAGAA-------ACGACTCTCGGCAACGGATATCTCGGCTCTCGCATCGATGAAGAACGTAGCGAAATGCGATACTTGGTGTGAATTGCAGAATCCCGTGAACCATCGAGTCTTTGAACGCAAGTTGCGCCCGCGGCCT-ACT-GGCCTAGGGCACGTCCGCCTGGGTGTCACGCGTCGTCGCCCC-AGAG-CCTCCCC-----AAGC----GGGGGCCGGGG-CGGATATTGGCCTCCCGCATGCTC-CGGCTTGCGGTTGGCCC-AAAATCGA-GTCC-CGGCGACGGTCGCCACGACGAGCGGTGGTTGAGAGA---CCCTCGGACACG--GTCGTGAGCGTGCCTCGTCGCCC-GTTC-GGGTCTC-ACGGACCCTC-GAGCG-CC-G-GTTT---GCGGACGCTCTCGTTTGGGACCCCAGGTCGGGCGGGACCACCC--GCTGAGTTTAA????????????????????????????????????????????
SAL198_Casearia_aculeata                     ??????????CGCCAGTGGAAGTAAAAGTCGTAACAAGGTTTCCGTAGGTGAACCTGCGGAAGGATCATTGTCGAAGCCTCTGCC-CCGCAGAACGACCCGCGAACCAGTTG-TCTCGATGCA-CGCC----GGGGCGGC--GGGGGGCTCCCG-CCCCTCGC--CCCTC--GGCC---GGCCGT--GGGGAG--------CGGGCCCGC-GCGG--TCCCTC------------CCCTG-------GGCCGACGAA-CAAAA-CCCCGGCGCCGGACGCGCCAAGGACCC-ACG--GAAACAGGAGAG--CACG-------CCCC-ATCGG-CCCGGGAACGGGACGC------GGGGCGCGGCTCC-TCTCGC-CGC---GA--------GCGAGAAAGAATGAAAA-ACGACTCTCGGCAACGGATATCTCGGCTCTCGCATCGATGAAGAACGTAGCGAAATGCGATACTTGGTGTGAATTGCAGAATCCCGTGAACCATCGAGTCTTTGAACGCAAGTTGCGCCCGAGGCCTCGC--GGCCGAGGGCACGTCCGCCTGGGTGTCACGCATCGTCGCCCC-CAAG-CCTCCCC-----GAGCC---GGGGGGCGGGGGCGGATGTTGGCCTCCCGCGCGCTC-CCGCTCGCGGTTGGCCC-AAAATCGA-GTCC-CGGCGGCGGTCGCCACGACGAGCGGTGGTTGAGAGA---CCCTCGGACACG--GTCGTGCGCGTTCCCCGCCGCCC--TTC-GGATCTC-ACGGACCCTC-GAGCG-CC-G-GTTG--CGCGGACGCTCTCGTTTGCGACCCCAGGTCGGGCGGGACCACCC--GCTGAGTTTAAGCATATCAA-TAAGCGGAGGA-CCTGTGTGA-????????????
SAL200_Casearia_sylvestris                   ??????????????????????????????????CAAGGTTTCCGTAGGTGAACCTGCGGAAGGATCATTGTCGAAACC--TGCC-TAGCAGAACGACCCGCGAACCAGTTT--CTCGACGCA-CGCC----GGGGCGGT--GGGGAGCACCCG-CCCCTCG--CCGCCC--GGCGAAGAGCCGT--GGGGAG----------GACCCTT-GTGG--CCCCTC------------TCCCC-------GGCCCACGAA-CAAAA-CCCCGGCGCGGGACGCGCCAAGGACC--ATGAAAAGAAAAAGGAG--CGCG-------CCCC-CTTGG-CCCGGGAACGGGGCGC------GGGGCGCGTCTTC-TTTCGC-CAT---GA--------GCA--AAAGAA-------ACGACTCTCGGCAACGGATATCTCGGCTCTCGCATCGATGAAGAACGTAGCGAAATGCGATACTTGGTGTGAATTGCAGAATCCCGTGAACCATCGAGTATTTGAACGCAAGTTGCGCCCGCGGCCT-ACT-GGCCTAGGGCACGTCCGCCTGGGTGTCACGCATCGTCGCCCC-AGAG-CCTCCCC-----AAGC----GGGGGCCGGGG-CGGATATTGGCCTCCCGCTCGCTC-CGGCTTGCGGTTGGCCT-AAAATCGA-GTCC-CGGCGACGGTCGCCACGACGAGCGGTGGTTGAGAGA---CCCTCGGACACG--GTCGTGAGCGTGCCTCGTCGCCC-GTTC-GGATCTC-ACGGACCCTC-GAGCG-CC-G-GTTT---GCGGACGCTCTCGTTTGCGACCCCAGGTCGGGCGGGACCACCC--GCTGAGTTTAAGC??????????????????????????????????????????
SAL209_Casearia_aculeata                     ??????????????????????????AGTCGTAACAAGGTTTCCGTAGGTGAACCTGCGGAAGGATCATTGTCGAAGCCTCTGCC-CCGCAGAACGACCCGCGAACCAGTTG-TCTCGATGCA-CGCC----GGGGCGGC--GGGGGGCTCCCG-CCCCTCG--CCCCTC--GGCC---GGCCGT--GGGGAG--------CGGGCCCGC-GCGG--TCCCTC------------CCCTG-------GGCCAACGAA-CAAAA-CCCCGGCGCCGGACGCGCCAAGGACCC-ACTGAAACAGG--AGAG--CACG-------CCCC-ATCGG-CCCGGGAACGGGACGC------GGGGCGCGGCTCC-TCTCGC-TGC---TA--------GCGAGAAAGAATGAAAA-ACGACTCTCGGCAACGGATATCTCGGCTCTCGCATCGATGAAGAACGTAGCGAAATGCGATACTTGGTGTGAATTGCAGAATCCCGTGAACCATCGAGTCTTTGAACGCAAGTTGCGCCCGAGGCCTCGC--GGCCGAGGGCACGTCCGCCTGGGTGTCACGCATCGTCGCCCC-CAAG-CCTCCCC-----GAGCC--GGGGGGCGGGGG-CGGATGTTGGCCTCCCGCGCGCTC-CCGCTCGCGGTTGGCCC-AAAATCGA-GTCC-CGGCGGCGGTCGCCACGACGAGCGGTGGTTGAGAGA---CCCTCGGACACG--GTCGTGCGCGTTCCCCGCCGCCC--TTC-GGATCTC-ACGGACCCTC-GAGCG-CC-G-GTTG--CGCGGACGCTCTCGTTTGCGACCCCAGGTCGGGCGGGACCACCC--GCTGAGTTTAAGCATATCAA-TAAGCGG???????????????????????????
SAL210_Casearia_aculeata                     ?????????????????????????????CGTAACAAGGTTTCCGTAGGTGAACCTGCGGAAGGATCATTGTCGAAGCCTCTGCC-CCGCAGAACGACCCGCGAACCAGTTG-TCTCGATGCA-CGCC----GGGGCGGC--GGGGGGCTCCCG-CCCCTCG--CCCCTC--GGCC---GGCCGT--GGGGAG--------CGGGCCCGC-GCGG--TCCCTC------------CCCTG-------GGCCAACGAA-CAAAA-CCCCGGCGCCGGACGCGCCAAGGACCC-ACTGAAACAGG--AGAG--CACG-------CCCC-ATCGG-CCCGGGAACGGGACGC------GGGGCGCGGCTCC-TCTCGC-TGC---TA--------GCGAGAAAGAATGAAAA-ACGACTCTCGGCAACGGATATCTCGGCTCTCGCATCGATGAAGAACGTAGCGAAATGCGATACTTGGTGTGAATTGCAGAATCCCGTGAACCATCGAGTCTTTGAACGCAAGTTGCGCCCGAGGCCTCGC--GGCCGAGGGCACGTCCGCCTGGGTGTCACGCATCGTCGCCCC-CAAG-CCTCCCC-----GAGCC--GGGGGGCGGGGG-CGGATGTTGGCCTCCCGCGCGCTC-CCGCTCGCGGTTGGCCC-AAAATCGA-GTCC-CGGCGGCGGTCGCCACGACGAGCGGTGGTTGAGAGA---CCCTCGGACACG--GTCGTGCGCGTTCCCCGCCGCCC--TTC-GGATCTC-ACGGACCCTC-GAGCG-CC-G-GTTG--CGCGGACGCTCTCGTTTGCGACCCCAGGTCGGGCGGGACCACCC--GCTGAGTTTAAGCATATCAA-TAAGCGGAG?????????????????????????
SAL213_Casearia_tremula                      ??????????CGCCAGTGGAAGTAAAAGTCGTAACAAGGTTTCCGTAGGTGAACCTGCGGAAGGATCATTGTCGGAACC--TGCC-CCGCAAAACGACCCGCGAACCAGTTT--CCCATCGCA-GGCC--GGGGGG-------AGGAGCACCCG-CCCCTC-----------GGCC---AGCCGT--TGGGAG--------CGGCCCAGT-GCGG--TCCCTC------------CCCTC-------GGTGCACGAA-CAAAA-CCCCGGCGCGGGACGCGCCAAGGACC--ATGAGAAC---AAAGAG--CGTG-------CCCC-ATCGGCCCCGGGAACGGGGCGC------AGGGGGCGTCTTC-TTTCGC-AAT---GA--------GCAAAAAA----------ACGACTCTCGGCAACGGATATCTCGGCTCTCGCATCGATGAAGAACGTAGCGAAATGCGATACTTGGTGTGAATTGCAGAATCCCGTGAACCATCGAGTATTTGAACGCAAGTTGCGCCCGAGGCCT-ACG-GGTCGAGGGCACGTCCGCCTGGGTGTCACGCGTCGTCGCCCC-AAAG-CCTCCCC-----AAGCC---GGGGGCGGGG--CGGAAATTGGCCTCCCGTGCGCTC-CGGCTCGTGGTTGGCCC-AAAATCGA-GTCT-CGGCGACGGTCGCCACGACGAGCGGTGGTTGGAAGACGACCCTCGGACATG--GTCGTGCGCGTGCCTCGTCGCCC-GTTG-GGATCTC-ACGGACCCTC-GAGCG-CC-G-GTTT---GCGGACGCTCTCGTTTGCGACCCCAGGTCGGGCGGGACCACCC--GCTGAGTTTAAGCATATCAA-TAAGCGGAG-GACCTGTGTGAAATTGTTATC???
SAL218_Casearia_prunifolia                   ?????????????????????????????CGTAACAAGGTTTCCGTAGGTGAACCTGCGGAAGGATCATTGTCGAAGCC--TGCC-TAGCAGAACGACCCGCGAACTAGTTT--CTCGACGCA-CGCC----GGGGCGGC--GGGGAGCGCCCG-TCCCTC-----------GGCG---AGCCGT--GGGGAG--------CGG-CCCGT-GCGG--CCCCTC------------TCCTCCAC----GGCTCACGAA-CAAAA-CCCCGGCGCGGGACGCGCCAAGGAAC--ATGAAAAGAAAA-AGAG--CACG-------CCCC-CTCGG-CCCGGGAACGGGGCGC------GGGGCGCGGCTTC-TTTCGC-AAT---GA--------GCA---AAGAATA-----ACGACTCTCGGCAACGGATATCTCGGCTCTCGCATCGATGAAGAACGCAGCGAAATGCGATACTTGGTGTGAATTGCAGAATCCCGTGAACCATCGAGTCTTTGAACGCAAGTTGCGCCCGAGGCCT-ACT-GGCCGAGGGCACGTCCGCCTGGGTGTCACGCATCGTCGCCCC-CA---CCCCCC------AAGCC-----GGGGGAGGGGCGGAAGTTGGCCTCCCGCGCGCTC-CCGCTCGCGGTTGGCCC-AAAATCGA-GTCC-CGGCGGCGGTCGCCACGACGAGCGGTGGTTGAGAGA---CCCTCGGACACG--GTCGTGCGCGCGCCTAGTCGCCG-GTTC-GGACCTC-AAGGACCCTCCGAGCG-CC-G-GTTT---GCGGACGCTCTCGTTTGCGACCCCAGGTCGGGCGGGACCACCC--GCTGAGTTTAAGCATATCAA-TAAGCGGAGAGACCTGTGTGA?????????????
SAL242_Casearia_euceraea                     ??????????????????????????????TAACAAAGGGTTCCGTAGGTGAACCTGCGGAAGGATCATTGTCGGAACCTCTGCC-CAGCAGAACGACCCGCGAACTAGTTC--CTCGACCCA-GGCC-------GCGGC--GGCGAGCCCCTCGCCTCCC-----------GGCG---AGCCGT--GGGGGG---GC-----GGCCCGT-GCGG--TCCCTC------------TCCCC-------GGCTCACGAA-CAAAAACCCCGGCGCCGGACGCGCCAAGGACC--ATGTATAC----------AGACGGGGGGGAGCCCCCTCGG-CCCGGGAACGGGCTGC------GGGGCGCGCCTTC-CTTCGCCTGC---GA--------GCGAA??????????????????????????????????????????????????????????CGCAGCGAAATGCGATACTTGGTGTGAATTGCAGAATCCCGTGAACCATCGAGTCTTTGAACGCAAGTTGCGCCCGAGGCCT-ACT-GGCCGAGGGCACGTCCGCCTGGGCGTCACGCATCGTCGCCCC-CAAG--CCCCCC-----GAGCC----GGGGGCGGGGGCGGATACTGGCCTCCCGCGCGCCC-CCGCTCGCGGTTGGCCC-AAAATCGA-GTTC-CGGCGACGGTCGCCACGACGAGCGGTGGTTGGGAGA---CCCTCGGACACG--GTCGTGCGCGCGCCTCGTCGCTC-GTTC-GGATCTC-GCGGACCCTC-GAGCG-TTCG--TTC--TGCGGACGCTCTCGTTCGCGACCCCAGGTCGGGCGGGGCCACCC--GCTGAGTTTAAGCATATCA????????????????????????????????????
;
END;


[End of File]
