# Supplementary material for: Nested singletons in molecular trees: Utility of adding morphological and geographical data from digitized herbarium specimens to test taxon concepts at species level in the case of Casearia (Salicaceae)
Source: Ecol Evol. 2023 Jan 17;13(1):e9736. doi: 10.1002/ece3.9736 (PMC9843533; doi:10.1002/ece3.9736)
Supplement: Supplementary file 5 — Appendix S5. [file ECE3-13-e9736-s007.nex]

#NEXUS

[! Generated by PhyDE 0.9971 ]
[Wed Jun 29 12:56:48 CEST 2022]


BEGIN DATA;
DIMENSIONS NTAX=66 NCHAR=900;
FORMAT DATATYPE=PROTEIN GAP=- MISSING=? ;

MATRIX
SAL124_Xylosma_spiculifera                   ???????????????????????????GTCGTAACAAGGTTTCCGTAGGTGAACCTGCGGAAGGATCATTGTTGAAAAC--TGCC-TAGCAGAACGACCCGTGAACCCGTGG----CAGAACA-CGCCGCCCGGCCCTTSGG---GGCCGTGGAGGGAT---GCGCATGCGCCCGACGCGG----------------------CTC--------GCCAACCAA-------CCCCGGCGCGAGGAGCGCCAAGGAAC--TAGAGAG--CGCG------TCCCC-GACG-CCTCGGG-------CGCTGCGTCTTCATTTCGT-GAA---AA--------GC-ACGACTCTCGGCAACGGATATCTCGGCTCTTGCATCGATGAAGAACGTAGCGAAATGCGATACTTGGTGTGAATTGCAGAATCCCGTGAACCATCGAGTCTTTGAACGCAAGTTGCGCCCGAGGCCT-CAT-GGCCGAGGGCACGTCTGCCTGGGTGTCACGCATCGTCGCCGC-CGACACG-CGGATACTGGCCTCCCGTGAGCTC-CCGCTCGCGGTTGGCCC-AAAATCGA-GTCTCGGGCGACGGCCGCCAGGACGAGCGGTGGTTGAGAGG---CCCTCGAAAGCG--GTCGTGAGCGTGCCCCGTCGCCC--TTAGGGACCTC-CAGGACCCTC-GAGCA-TC-G-GCTCTTCTAGGATGCTCTCG-TTGCGACCCCAGGTCAGGCGGGACTACCC--GCTGAGTTTAA??????0?110??1000001000000000000?100100000000000?1??????0??????10?0?1????10?0000?100?10101001?011?110101100000011110110000?1010011110000000101??
SAL152_Ryania_speciosa_var_subuliflora       ??????????????????????????????GTAACAAGGGTTCCGTAGGTGAACCTGCGGAAGGATCATTGTCGAAACC--TGCC-TAGCAGAACGCCCCGTGAACACGTTG------AAACA-CACCGCCCTGCCCTTCCA--AGCCCGT--GGGGAGGGG------------AGCGC--CAGCTCCCTCCCT-GGGCCCTCCTC-------AACCAA-----------CCCCGGCGCGGGACGCGCCAAGGACCC----AGAG--CACG------CCCCC---CGGCCCCGGAAACGGGGCGGTGCGTATTC-TTTTGC-TAC---GA--------GC-ACGACTCTCGGCAACGGATATCTCGGCTCTCGCATCGATGAAGAACGTAGCGAAATGCGATACTTGGTGTGAATTGCAGAATCCC????????????????????????????????????????????????????????????????????????????????????????????????????????????????????????????????????????????????????????????????????????????????????????????????????????????????????????????????????????????????????????????????????????????????????????????????????????????????????????????????????????????????0?110???1?000100000000000010?1000010????01000000000100??100?1?????000??100?100?10?100000111?11????????????????????????????????????????????
SAL241_Piparea_dentata                       ?????????????????????????????????????????TCCGTAGGTGAACCTGCGGAAGGATCATTGCCGAAACC--TGCC-CAGCAGAACGACCCGTGAACACGTTGTACCACACACA-CGCCACTCGG-CCTTCCG--GGCCCGT--GGGGAGTGG--------------GGCGCCAGCTCCCTCTCCCGGG--CTCCTC-------AACCAA-----------CCCCGGCGCAGGACGCGCCAAGGACC----AAGAG--CACG------CCCCC-GTCGC-CCTGGAAACGGGGCGGCGCGTTTTC-TTTTGC-TAT---GA--------GC-ACGACTCTCGGCAACGGATATCTCGGCTCTCGCATCGATGAAGAACGTAGCGAAATGCGATACTTGGTGTGAAT???????????????????????????????????????????????????????????????????????????????????????????????????????????????????????????????????????????????????????????????????????????????????????????????????????????????????????????????????????????????????????????????????????????????????????????????????????????????????????????????????????????????????????????0?11000000000100000000001010?10000?1????00000000000010??100?1???????1??000?100?101001000111?11????????????????????????????????????????????
SAL149_Tetrathylacium_macrophyllum           ?????????????????????????????CGTAACAAGGGTTCCGTAGGTGAACCTGCGGAAGGATCATTGCCGAAACC--TGCA-TGGCAGAACGACCCGCGGACCCGTGCGA---GAAAGA-CACCT-TCG-CCCGGCCC--GAGCCGC--GGGGAGGG-----------CATGGCC--CATCCCC----GGCGGG-----CTC-----------ATCGAA-CAAA--CACCGGCGCGAGACGCGCCAAGGAACC--GGGAGA-GAACG-----AGCCCCGGCCAG--CCGGAAAY----GGCCGCGTCTCC-TCATGC-GAA---AA--------GC-ACGACTCTCGGCAACGGATATCTCGGCTCTCGCATCGATGAAGAACGYAGCGAAATGCGATACTTGGTGTGAATTGCAGAATCCCGYSAACCATCGAGTCTTTGAACGCAAGTTGCGCCCGAGGCC--ATCCGGCCAAGGGCACGTCTGCCTGGGTGTCACGCGCCGTCGCCCCCCA-C---GCGGATACTGGCCTCCCGCGCGCTC-CCGCTCGCGGCCGGCCCAAAACTCGA-GTCCTCGGCGACGGTCGCCACGGCCAGCGGTGGCTGAGAGA---CCCTCGGACACG--GCCGTGCGCTCTGCCCGTCGCCC-AGCT-GGACATCCCCCGACCCC--GGAGCTCC-G--TTG--CGCGGACGCTCCCG-TCGCGACCCCAGATCARGCGGGACTAMCC--RCTGAGTTTAAKCATAT0?11000001000100001000010010?1000100????010001000000?1????1?010?1?000?10001000100000?101111?111?00000100101010110000101001?01?100100010100
SAL002_Casearia_crassinervis                 ????????????????TGGAAGTAAAAGTCGTAACAAGGTTTCCGTAGGTGAACCTGCGGAAGGATCATTGTCGAAGCC--TGCC-CCGCAGAACGACCCGCGAACTAGTTT--TGC----CATCGCCGCCCG-CCCCTCCC---AGCCGC--GGGGAG--------CGGCCCAGTTAGGG--TCCCTC------------CCCTC-------GGCGCACGAA-CAAAA-CCCCGGCGCGGGACGCGCCAAGGACC--ATGAGAG----CG-------CCCC-GTCGGCCCCGGGAACGGGGCGCGGCGTCTTC-TTTCGG-TAT---GA--------GC-ACGACTCTCGGCAACGGATATCTCGGCTCTCGCATCGATGAAGAACGTAGCGAAATGCGATACTTGGTGTGAATTGCAGAATCCCGTGAACCATCGAGTCTTTGAACGCAAGTTGCGCCCGAGGCCC-ACG-GGCCGAGGGCACGTCCGCCTGGGTGTCACGCGTCGTCGCCCC-GGA-AAG-CGGAAATTGGCCTCCCGCGCGCTC-CCGCTCGCGGTTGGCCC-AAAATCGA-GTCCCCGGCGACGGTCGCCACGACGAGCGGTGGTTGAGAGA---CCCTCGGACACG--GTCGTGCGCGCGCCTCGTCGCCC-GTTC-GGATCTC-ATGGACCCTC-GAGCG-CC-G-CATC---GCGGACGCTCTCGTTTGCGACCCCAGGTCGGGCGGGGCCACCC--GCTGAGTTTAAGCATAT0?110?1000?100000000000100?1?1?1000000000010?00?100??0??100?010001?10?0000???1??11000000111?1101011000010111101100001011001111000?10?00100
SAL003_Casearia_spinescens                   ??????????????????????????????????????????????????????????GGAAGGATCATTGTCGAAGCCTCTGCC-CCGCAGAACGACCCGCGAACCAGTTTATTTCGATGCA-CGCCTCCCG-CCCCTCCC---AGCCGG--GGGGAG--------CGGGCCCGC-GCGG--CCCCTC------------CCCTG-------GGCTGACGAA-CAAAA-CCCCGGCGCCGGACGCGCCAAGGACCC-ACGGGAGGGCGCG-------CCCCCATMRG-CCCGGGAACGGGACRCCGCGGCTCC-TTTCGC-TGC---GA--------GC-ACGACTCTCGGCAACGGATATCTCGGCTCTCGCATCGATGAAGAACGTAGCGAAATGCGATACTTGGTGTGAATTGCAGAATCCCGTGAACCATCGAGTCTTTGAACGCAAGTTGCGCCCGAGGCCTCAC--GGCCGAGGGCACGTCCGCCTGGGTGTCACGCATCGTCGCCCC-CAA???????????????????????????????????????????????????????????????????????????????????????????????????????????????????????????????????????????????????????????????????????????????????????????????????????????????????????????????????????????????????00010000000001000000000100?1?1?1000000001010?00?100??0??100?010001000100000000??10001000111?11001?10?0????????????????????????????????????
SAL006_Casearia_aculeata                     ???????????????????????????????????AAGGTTTCCGTAGGTGAACCTGCGGAAGGATCATTGTCGAAGCCTCTGCC-CCGCAGAACGACCCGCGAACCAGTTC-TTTCGATGCA-CGCCTCCCG-CCCCTCCC---GGCCGT--GGGGAG--------CGGGCCCTC-GCGG--TCCCTC------------CCCTG-------GGCCGACGAA-CAAAA-CCCCGGCGCCGGACGCGCCAAGGACCM-ACGAGAG--CACG-------CCCC-ATCGG-CCCGGGAACGGGACGCCGCGGCTCC-TCTCGC-TGC---GA--------GCAACGACTCTCGGCAACGGATATCTCGGCTCTCGCATCGATGAAGAACGTAGCGAAATGCGATACTTGGTGTGAATTGCAGAATCCCGTGAACCATCGAGTCTTTGAACGCAAGTTGCGCCCGAGGCCTCGC--GGCCGAGGGCACGTCCGCCTGGGTGTCACGCATCGTCGCCCC-CAA-GAGGCGGATGTTGGCCTCCCGCGCGCTC-CCGCTCGCGGTTGGCCC-AAAATCGA-GTCC-CGGCGACGGTCGCCACGACGAGCGGTGGTTGAGAGA---CCCTCGGACACG--GTCGTGCGCGTGCCTCGTCGCCC--TTC-GGATCTC-ACGGACCCTC-GAGCG-CC-G-GTTG--TGCGGACGCTCTCGTTTGCGACCCCAGGTCGGGCGGGACCACCC--GCTGAGTTTAAGCAT-T00010100000001000000000100?1?1?1000000001010?00?100??0??100?01000100010000?100??11001000111?10001?100001001111110000?111001111000100000101
SAL008_Casearia_bissei                       ?????????????????????????????CGTAACAAGGTTTCCGTAGGTGAACCTGCGGAAGGATCATTGTCGAAACC--TGCC-CCGCAGAACGACCCGCGAACTAGTTT--TGC----CATCGCCGCCCG-CCCCTCCC---AGCCGC--GGGGAG--------CGGCCCAGTTAGGG--TCCCTC------------CCCTC-------GGCGCACGAA-CAAAAACCCCGGCGCGGGACGCGCCAAGGACC--ATGAGAG----CG-------CCCC-GTCGGCCCCGGGAACGGGGCGCGGCGTCTTC-TTTCGG-TAT---GA--------GC-ACGACTCTCGGCAACGGATATCTCGGCTCTCGCATCGATGAAGAACGTAGCGAAATGCGATACTTGGTGTGAATTGCAGAATCCCGTGAACCATCGAGTCTTTGAACGCAAGTTGCGCCCGAGGCCC-ACG-GGCCGAGGGCACGTCCGCCTGGGTGTCACGCGTCGTCGCCCC-GGA-AAG-CGGAAATTGGCCTCCCGCGCGCTC-CCGCTCGCGGTTGGCCC-AAAATCGA-GTCCCCGGCGACGGTCGCCACGACGAGCGGTGGTTGAGAGA---CCCTCGGACACG--GTCGTGCGCGCGCA-AGTCGCCC-GTTC-GGATCTC-ATGGACCCTC-GAGCG-CC-G-CATC---GCGGATGCTCTCGTTTGCGACCCCAGGTCGGGCGGGGCCACCC--GCTGAGTTTAAGCATAT0?110?1000?100000000000100?1?1?1000000000010?00?100??0??100?010000?10?0000???1??11000000111?1101011000010111101110001011001111000?10?00100
SAL009_Casearia_arborea                      ???????????????????????????????TAACAAGGTTTCCGTAGGTGAACCTGCGGAAGGATCATTGTCGAAACC--TGCC-CAGCAGAACGACCCGCGAACCAGTTC--TCCGACGCA-CGCCCCTCG-CGCCCCCG---AGCCGC--GGGGAG--------CGGGCCCGT-GCGG--CCCCTC------------CCCTC-------GGCTCACGAA-CAAAA-CCCCGGCGCGGGACGCGCCAAGGAAC--ACGAGAG--CACG-------CACC-GTCGG-CCCGGGAACGGGGCGCCGCGTCTTC-TTTCGC-TAT---TA-----CGAGC-ACGACTCTCGGCAACGGATATCTCGGCTCTCGCATCGATGAAGAACGTAGCGAAATGCGATACTTGGTGTGAATTGCAGAATCCCGTGAACCATCGAGTCTTTGAACGCAAGTTGCGCCCGAGGCCT-ACT-GGCCGAGGGCACGTCCGCCTGGGTGTCACGCATCGTCGCTCC-AAA-GAG-CGGATGTTGGCCTCCCGCGCGCTC-CCGCCCGCGGTTGGCCCAAAAATCGA-GTCC-CGGCGGCGGTCGCCACGACGAGCGGTGGTTGAGAGA---CCCTCGGACACG--GTCGTGCGCGCGCC-----GCCCCGTTC-GGATCTC-ACGGACCCTC-GAGCG-CC-G-GTTC---CCGGACGCTCTCGGCTGCGACCCCAGGTCGGGCGGGACCACCC--GCTGAGTTTAAGCATA-0?110?10000001000000000100?1?1?1000000001010?00?100??0??100?010001?10?0000?100??11001000111101010110000101101111?1000011001111000?10?00100
SAL010_Casearia_sylvestris                   ??????????????????????????????GTAACAAGGTTTCCGTAGGTGAACCTGCGGAAGGATCATTGTCGAAACC--TGCC-TGGCAGAACGACCCGCGAACCAGTTT--CTCGACGCA-CGCCACCCG-CCCCTCCGAAGAGCCGT--GGGGAG----------GACCCTT-GCGG--CCCCTC------------TCCCC-------GGCCCACGAA-CAAAA-CCCCGGCGCGGGACGCGCCAAGGACC--ATGGGAG--CACG-------CCCC-CTTGC-CCCGGGAACGGGGCGCCGCGTCTTC-TTTCGC-CAT---GA--------GC-ACGACTCTCGGCAACGGATATCTCGGCTCTCGCATCGATGAAGAACGTAGCGAAATGCGATACTTGGTGTGAATTGCAGAATCCCGTGAACCATCGAGTCTTTGAACGCAAGTTGCGCCCGCGGCCT-ACT-GGCCTAGGGCACGTCCGCCTGGGTGTCACGCGTCGTCGCCCC-AGA-AAG-CGGATATTGGCCTCCCGCTCGCTC-CGGCTTGCGGTTGGCCC-AAAATCGA-GTCC-CGGCGACGGTCGCCACGACGAGCGGTGGTTGAGAGA---CCCTCGGACACG--GTCGTGAGCGTGCCTTGTCGCCC-GTTC-GGATCTC-ACGGACCCTC-GAGCG-CC-G-GTTT---GCGGACGCTCTCGTTTGCGACCCCAGGTCGGGCGGGACCACCC--GCTGAGTTTAAGCATAT0?110?1000000100000000010000?1??1000?0001010?00?100??0??100?010001?10?0000?100??11001000111?1101011000010111111100001011001111000?10?00100
SAL249_Casearia_sylvestris                   ??????????????????????????????GTAACAAGGGTTCCGTAGGTGAACCTGCGGAAGGATCATTGTCGAAACC--TGCC-TAGCAGAACGACCCGCGAACCAGTTT--CTTGACACA-CGCCACCCG-CCCCTCCGAAGAGCCGT--GGGGAG----------GACCCTT-GCGG--CCCCTC------------TCCCC-------GGCCCACGAA-CAAAA-CCCCGGCGCGGGATGCGCCAAGGACC--ATGGGAG--CACG-------CCCC-CTCGG-CCTGGGAACGGGGCGCTGCGTCTTC-TTTTGC-CAT---GA--------GC-ACGACTCTCGGCAACGGATATCTCGGCTCTCGCATCGATGRAGAACGYAGCGAAATGCGATACTTGGTGTGAATTGCAGAATCCCGTGAACCATCGAGTCTTTGAACGCAAGTTGCGCCCGCGGCCT-ACT-GGCCTAGGGCACGTCCGCCTGGGTGTCACGCGTCGTCGCCCC-AGA-AAG-CGGATATTGGCCTCCCGCATGCTC-CGGCTTGCGGTTGGCCC-AAAATCGA-GTCC-CGGCGACGGTCGCCACGACGAGCGGTGGTTGAGAGA---CCCTCGGACACG--GTCGTGAGCGTGCCTCGTCGCCC-GTTC-GGGTCTC-ACGGACCCTC-GAGCG-CC-G-GTTT---GCGGACGCTCTCGTTTGGGACCCCAGGTCGGGCGGGACCACCC--GCTGAGTTTAAGCATAT0?110?1000000100000000010000?1??1000?0001010?00?100??0??100?010001?10?0000?100??11001000111?1101011000010111111100001011001111000?10?00100
SAL012_Casearia_bissei                       ?????????????????????????????????????????????????????????????????????????????????????????????????????????????????????????????????????????????????????????????????????????????????????????????????????????????????????????????????????????????????????????????????????????????????????????????????????????????????GGCGTCTTC-TTTCGG-TAT---GA--------GC-ACGACTCTCGGCAACGGATATCTCGGCTCTCGCATCGATGAAGAACGTAGCGAAATGCGATACTTGGTGTGAATTGCAGAATCCCGTGAACCATCGAGTCTTTGAACGCAAGTTGCGCCCGAGGCCC-ACG-GGCCGAGGGCACGTCCGCCTGGGTGTCACGCGTCGTCGCCCC-GGA-AAG-CGGAAATTGGCCTCCCGCGCGCTC-CCGCTCGCGGTTGGCCC-AAAATCGA-GTCCCCGGCGACGGTCGCCACGACGAGCGGTGGTTGAGAGA---CCCTCGGACACG--GTCGTGCGCGCGCCTCGTCGCCC-GTTC-GGATCTC-ATGGACCCTC-GAGCG-CC-G-CATA---GCGGATGCTCTCGTT-GCG???????????????????????????????????????????????????????????????????????????????????????????????????????????????????????????????????111?1101011000010111101100001011001111000?10?01???
SAL014_Casearia_aculeata                     ????????????????????????????????AACAAGGTTTCCGTAGGTGAACCTGCGGAAGGATCATTGTCGAAGCCTCTGCC-CCGCAGAACGACCCGCGAACCAGTTG-TCTCGATGCA-CGCCTCCCG-CCCCTCCC---GGCCGT--GGGGAG--------CGGGCCCGC-GCGG--TCCCTC------------CCCTG-------GGCCAACGAA-CAAAA-CCCCGGCGCCGGACGCGCCAAGGACCC-ACTAGAG--CACG-------CCCC-ATCGG-CCCGGGAACGGGACGCCGCGGCTCC-TCTCGC-TGC---TA--------GC-ACGACTCTCGGCAACGGATATCTCGGCTCTCGCATCGATGAAGAACGTAGCGAAATGCGATACTTGGTGTGAATTGCAGAATCCCGTGAACCATCGAGTCTTTGAACGCAAGTTGCGCCCGAGGCCTCGC--GGCCGAGGGCACGTCCGCCTGGGTGTCACGCATCGTCGCCCC-CAA-GAG-CGGATGTTGGCCTCCCGCGCGCTC-CCGCTCGCGGTTGGCCC-AAAATCGA-GTCC-CGGCGGCGGTCGCCACGACGAGCGGTGGTTGAGAGA---CCCTCGGACACG--GTCGTGCGCGTTCCCCGCCGCCC--TTC-GGATCTC-ACGGACCCTC-GAGCG-CC-G-GTTG--CGCGGACGCTCTCGTTTGCGACCCCAGGTCGGGCGGGACCACCC--GCTGAGTTTAA??????00010100000001000000000100?1?1?1000000001010?00?100??0??100?01000100010000?100??11001000111?11001?100001011111110000?1110011110001000001??
SAL015_Casearia_crassinervis                 ????????????????????????????TCGTAACAAGGTTTCCGTAGGTGAACCTGCGGAAGGATCATTGTCGAAGCC--TGCC-CCGCAGAACGACCCGCGAACTAGTTT--TGC----CATCGCCGCCCG-CCCCTCCC---AGCCGC--GGGGAG--------CGGCCCAGTTAGGG--TCCCTC------------CCCTC-------GGCGCACGAA-CAAAA-CCCCGGCGCGGGACGCGCCAAGGACC--ATGAGAG----CG-------CCCC-GTCGGCCCCGGGAACGGGGCGCGGCGTCTTC-TTTCGG-TAT---GA--------GC-ACGACTCTCGGCAACGGATATCTCGGCTCTCGCATCGATGAAGAACGTAGCGAAATGCGATACTTGGTGTGAATTGCAGAATCCCGTGAACCATCGAGTCTTTGAACGCAAGTTGCGCCCGAGGCCC-ACG-GGCCGAGGGCACGTCCGCCTGGGTGTCACGCGTCGTCGCCCC-GGA-AAG-CGGAAATTGGCCTCCCGCGCGCTC-CCGCTCGCGGTTGGCCC-AAAATCGA-GTCCCCGGCGACGGTCGCCACGACGAGCGGTGGTTGAGAGA---CCCTCGGACACG--GTCGTGCGCGCGCCTCGTCGCCC-GTTC-GGATCTC-ATGGACCCTC-GAGCG-CC-G-CATC---GCGGACGCTCTCGTTTGCGACCCCAGGTCGGGCGGGGCCACCC--GCTGAGTTTAAGCATAT0?110?1000?100000000000100?1?1?1000000000010?00?100??0??100?010001?10?0000???1??11000000111?1101011000010111101100001011001111000?10?00100
SAL016_Casearia_sylvestris                   ??????????????????????????????????CAAGGTTTCCGTAGGTGAACCTGCGGAAGGATCATTGTCGAAACC--TGCC-TAGCAGAACGACCCGCGAACCAGTTT--CTTGACACA-CGCCACCCG-CCCCTCCGAAGAGCCGT--GGGGAG----------GACCCTT-GCGG--CCCCTC------------TCCCC-------GGCCCACGAA-CAAAA-CCCCGGCGCGGGATGCGCCAAGGACC--ATGGGAG--CACG-------CCCC-CTCGG-CCTGGGAACGGGGCGCTGCGTCTTC-TTTTGC-CAT---GA--------GC-ACGACTCTCGGCAACGGATATCTCGGCTCTCGCATCGATGAAGAACGTAGCGAAATGCGATACTTGGTGTGAATTGCAGAATCCCGTGAACCATCGAGTCTTTGAACGCAAGTTGCGCCCGCGGCCT-ACT-GGCCTAGGGCACGTCCGCCTGGGTGTCACGCGTCGTCGCCCC-AGA-AAG-CGGATATTGGCCTCCCGCACGCTC-CGGCTTGCGGTTGGCCC-AAAATCGA-GTCC-CGGCGACGGTCGCCACGACGAGCGGTGGTTGAGAGA---CCCTCGGACACG--GTCGTGAGCGTGCCTCGTCGCCC-GTTC-GGGTCTC-ACGGACCCTC-GAGCG-CC-G-GTTT---GCGGACGCTCTCGTTTGGGACCCCAGGTCGGGCGGGACCACCC--GCTGAGTTTAAGCATAT0?110?1000000100000000010000?1??1000?0001010?00?100??0??100?010001?10?0000?100??11001000111?1101011000010111111100001011001111000?10?00100
SAL017_Casearia_aculeata                     ?????????????????????????????CGTAACAAGGTTTCCGTAGGTGAACCTGCGGAAGGATCATTGTCGAAGCCTCTGCC-CCGCAGAACGACCCGCGAACCAGTTG-TCTCGATGCA-CGCCTCCCG-CCCCTCCC---GGCCGT--GGGGAG--------CGGGCCCGC-GCGG--TCCCTC------------CCCTG-------GGCCAACGAA-CAAAA-CCCCGGCGCCGGACGCGCCAAGGACCC-ACTAGAG--CACG-------CCCC-ATCGG-CCCGGGAACGGGACGCCGCGGCTCC-TCTCGC-TGC---TA--------GC-ACGACTCTCGGCAACGGATATCTCGGCTCTCGCATCGATGAAGAACGTAGCGAAATGCGATACTTGGTGTGAATTGCAGAATCCCGTGAACCATCGAGTCTTTGAACGCAAGTTGCGCCCGAGGCCTCGC--GGCCGAGGGCACGTCCGCCTGGGTGTCACGCATCGTCGCCCC-CAA-GAG-CGGATGTTGGCCTCCCGCGCGCTC-CCGCTCGCGGTTGGCCC-AAAATCGA-GTCC-CGGCGGCGGTCGCCACGACGAGCGGTGGTTGAGAGA---CCCTCGGACACG--GTCGTGCGCGTTCCCCGCCGCCC--TTC-GGATCTC-ACGGACCCTC-GAGCG-CC-G-GTTG--CGCGGACGCTCTCGTTTGCGACCCCAGGTCGGGCGGGACCACCC--GCTGAGTTTAAGCATAT00010100000001000000000100?1?1?1000000001010?00?100??0??100?01000100010000?100??11001000111?11001?100001011111110000?111001111000100000100
SAL020_Casearia_ophiticola                   ??????????????????????????????GTAACAAGGTTTCCGTAGGTGAACCTGCGGAAGGATCATTGTCGAAACC--TGCC-CCGCAGAACGACCCGCGAACTAGTTT--TGC----CATCGCCGCCCG-CCCCTCCC---AGCCGC--GGGGAG--------CGGCCCAGTTAGGG--TCCCTC------------CCCTC-------GGCGCACGAA-CAAAA-CCCCGGCGCGGGACGCGCCAAGGACC--ATGAGAG----CG-------CCCC-GTCGGCCCCGGGAACGGGGCGCGGCGTCTTC-TTTCGG-TAT---GA--------GC-ACGACTCTCGGCAACGGATATCTCGGCTCTCGCATCGATGAAGAACGTAGCGAAATGCGATACTTGGTGTGAATTGCAGAATCCCGTGAACCATCGAGTCTTTGAACGCAAGTTGCGCCCGAGGCCC-ACG-GGCCGAGGGCACGTCCGCCTGGGTGTCACGCGTCGTCGCCCC-GGA-AAG-CGGAAACTGGCCTCCCGTGCGCTC-CCGCTCGCGGTTGGCCC-AAAATCGA-GTCCCCGGCGACGGTCGCCACGACGAGCGGTGGTTGAGAGA---CCCTCGGACACG--GTCGTGCGCGCGCCTCGTCGCCC-GTTC-GGATCTC-ATGGACCCTC-GAGCG-CC-G-CATC---GCGGACGCTCTCGTTTGCGACCCCAGGTCGGGCGGGGCCACCC--GCTGAGTTTAAGCAT??0?110?1000?100000000000100?1?1?1000000000010?00?100??0??100?010001?10?0000???1??11000000111?1101011000010111101100001011001111000?10?0010?
SAL021_Casearia_nitida                       ?????????????????????GTAAAAGTCGTAACAAGGTTTCCGTAGGTGAACCTGCGGAAGGATCATTGTCGAAACC--TGCC-CCGCAGAACGACCCGCGAACTAGTTT-TTGC----CATCGCCGCCCG-CCCCCCCC---AGCCGC--GGGGAG--------CGGCCCAGTCAGGG--TCCCTC------------CCCTC-------GGCGCACGAA-CAAAA-CCCCGGCGCGGGACGCGCCAAGGACC--ATGAGAG----CG-------CCCC-GTCGGCCCCGGGAACGGGGCGCGGCGTCTTC-TTTCGG-TAT---GA--------GC-ACGACTCTCGGCAACGGATATCTCGGCTCTCGCATCGATGAAGAACGTAGCGAAATGCGATACTTGGTGTGAATTGCAGAATCCCGTGAACCATCGAGTCTTTGAACGCAAGTTGCGCCCGAGGCCC-ACG-GGCCGAGGGCACGTCCGCCTGGGTGTCACGCGTCGTCGCCCC-GGA-AAG-CGGAAATTGGCCTCCCGCGCGCCC-CCGCTCGCGGTTGGCCC-AAAATCGA-GTCCCCGGCGACGGTCGCCACGACGAGCGGTGGTTGAGAGA---CCCTCGGACACG--GTCGTGCGCGCGCCTCGTCGCCC-GTTC-GGATCTC-ATGGACCCTC-GAGCG-CC-G-CATC---GCGGACGCTCTCGTTTGCGACCCCAGGTCGGGCGGGGCCACCC--GCTGAGTTTAAGCATAT0?11010000?100000000000100?1?1?1000000000010?00?100??0??100?010001?10?0000???1??11000000111?1101011000010111101100001011001111000?10?00100
SAL022_Casearia_sylvestris                   ??????????????????????????????GTAACAAGGTTTCCGTAGGTGAACCTGCGGAAGGATCATTGTCGAAACC--TGCC-TAGCAGAACGACCCGCGAACCAGTTT--CTYGACACA-CGCCACCCG-CCCCTCCGAAGAGCCGT--GGGGAG----------GACCCTT-GCGG--CCCCTC------------TCCCC-------GGCCCACGAA-CAAAA-CCCCGGCGCGGGACGCGCCAAGGACC--ATGGGAG--CACG-------CCCC-CTCGG-CCTGGGAACGGGGCGCTGCGTCTTC-TTTTGC-CAT---GA--------GC-ACGACTCTCGGCAACGGATATCTCGGCTCTCGCATCGATGAAGAACGTAGCGAAATGCGATACTTGGTGTGAATTGCAGAATCCCGTGAACCATCGAGTCTTTGAACGCAAGTTGCGCCCGCGGCCT-ACT-GGCCTAGGGCACGTCCGCCTGGGTGTCACGCGTCGTCGCCCC-AGA-AAG-CGGATATTGGCCTCCCGCATGCTC-CGGCTTGCGGTTGGCCC-AAAATCGA-GTCC-CGGCGACGGTCGCCACGACGAGCGGTGGTTGAGAGA---CCCTCGGACACG--GTCGTGAGCGTGCCTCGTCGCCC-GTTC-GGGTCTC-ACGGACCCTC-GAGCG-CC-G-GTTT---GCGGACGCTCTCGTTTGGGACCCCAGGTCGGGCGGGACCACCC--GCTGAGTTTAAGCATAT0?110?1000000100000000010000?1??1000?0001010?00?100??0??100?010001?10?0000?100??11001000111?1101011000010111111100001011001111000?10?00100
SAL023_Casearia_mollis                       ????????????????????????????????????????????????????????????????????TTGTCGAG-CC--TGCC-CAGCAGAACGACCCGCGGACCTGTTT--CTCGACGCA-CGCCC-----CCCCCCCG---AGCCGT--TGGGAG--------CGGCCCCCT-GCGGCAGCTCT-------------CCCTC-------GGCTCACGAA-CAAAA-CCCCGGCGCGGGACGCGCCAAGGAAC--ACGGGAG--CACG-------CCCC-CTCGG-CCCGGGAACGGGGCGCCGCGTCTTC-TTTCGC-GAT---GAACAAAAGAGC-ACGACTCTCGGCAACGGATATCTCGGCTCTCGCATCGATGAAGAACGTAGCGAAATGCGATACTTGGTGTGAATTGCAGAATCCCGTGAACCATCGAGTCTTTGAACGCAAGTTGCGCCCGAGGCCT-ACT-GGCCGAGGGCACGTCCGCCTGGGTGTCACGCATCGTCGCCCCCA---AAG-CGGAGTTTGGCCTCCCGCGCGCTC-CCGCTCGCGGTTGGCCC-AAAATCGA-GTCC-CGGCGGCGGTCGCCACGACGAGCGGTGGTTGAGAGA---CCCTCGGACGCG--GTCGTGCGCGCGCCCAGTCGCCA-GTTC-GGGCCTC--AGGACCCTC-GAGCG-CC-G-GTTT---GCGGACGCTCTCGTTTGCGACCCCAGGTCGGGCGGGACCACCC--GCTGAGTTTAAGCA???1?110?100000010000?1??0?00?1?1?10000000010000?1??00??0??100?010001?10?0000?100??110010001110010101001???011111110000101?101111000?10?0010?
SAL247_Casearia_mollis                       ???????????????????????????????TAACAAGGTTTCCGTAGGTGAACCTGCGGAAGGATCATTGTCGAAGCC--TGCC-CAGCAGAACGACCCGCGGACCTGTTT--CTCGACGCA-CGCCC-----CCCCCCCG---AGCCGT--TGGGAG--------CGGCCCCCT-GCGGCAGCTCT-------------CCCTC-------GGCTCACGAA-CAAAA-CCCCGGCGCGGGACGCGCCAAGGAAC--ACGGGAG--CACG-------CCCC-CTCGG-CCCGGGAACGGGGCGCCGCGTCTTC-TTTCGC-GAT---GAACAAAAGAGC-ACGACTCTCGGCAACGGATATCTCGGCTCTCGCATCGATGAAGAACGTAGCGAAATGCGATACTTGGTGTGAATTGCAGAATCCCGTGAACCATCGAGTCTTTGAACGCAAGTTGCGCCCGAGGCCT-ACT-GGCCGAGGGCACGTCCGCCTGGGTGTCACGCATCGTCGCCCCCA---AAG-CGGAGTTTGGCCTCCCGCGCGCTC-CCGCTCGCGGTTGGCCC-AAAATCGA-GTCC-CGGCGGCGGTCGCCACGACGAGCGGTGGTTGAGAGA---CCCTCGGACGCG--GTCGTGCGCGCGCCCAGTCGCCA-GTTC-GGGCCTC--AGGACCCTC-GAGCG-CC-G-GTTT---GCGGACGCTCTCGTTTGCGACCCCAGGTCGGGCGGGACCACCC--GCTGAGTTTAAGCATAT0?110?100000010000?1??0?00?1?1?10000000010000?1??00??0??100?010001?10?0000?100??110010001110010101001???011111110000101?101111000?10?00100
SAL013_Casearia_mollis                       ????????????????????????????????????????????????????????????????????????????????????????????????????????????????????????????????????????????????????????????GAG--------CGGCCCCCT-GCGGCAGCTCT-------------CCCTC-------GGCTCACGAA-CAAAA-CCCCGGCGCGGGACGCGCCAAGGAAC--ACGGGAG--CACG-------CCCC-CTCGG-CCCGGGAACGGGGCGCCGCGTCTTC-TTTCGC-GAT---GAACAAAAGAGC-ACGACTCTCGGCAACGGATATCTCGGCTCTCGCATCGATGAAGAACGTAGCGAAATGCGATACTTGGTGTGAATTGCAGAATCCCGTGAACCATCGAGTCTTTGAACGCAAGTTGCGCCCGAGGCCT-ACT-GGCCGAGGGCACGTCCGCCTGGGTGTCACGCATCGTCGCCCCCA---AAG-CGGAGTTTGGCCTCCCGCGCGCTC-CCGCTCGCGGTTGGCCC-AAAATCGA-GTCC-CGGCGGCGGTCGCCACGACGAGCGGTGGTTGAGAGA---CCCTCGGACGCG--GTCGTGCGCGCGCCCAGTCGCCA-GTTC-GGGCCTC--AGGACCCTC-GAGCG-CC-G-GTTT---GCGGACGCTCTCGTT-GCGG?????????????????????????????????????????????????????????????????????????10000000010000?1??00??0??100?010001?10?0000?100??110010001110010101001???011111110000101?101111000?10?01???
SAL024_Casearia_arborea                      ?????????????????????????????CGTAACAAGGTTTCCGTAGGTGAACCTGCGGAAGGATCATTGTCGAAACC--TGCC-CAGCAGAACGACCCGCGAACCAGTTC--TCCGACGCA-CGC--------CCCTCCG---AGCCGC--GGGGAG--------CGGGCCCGT-GCGG--CCCCTC------------CCCTC-------GGCTCACGAA-CAAAA-CCCCGGCGCGGGACGCGCCAAGGAAC--ACGAGAG--CACG-------CACC-GTCGG-CCCGGGAACGGGGCGCCGCGTCTTC-TTTCGC-TAT---TA-----CGAGC-ACGACTCTCGGCAACGGATATCTCGGCTCTCGCATCGATGAAGAACGTAGCGAAATGCGATACTTGGTGTGAATTGCAGAATCCCGTGAACCATCGAGTCTTTGAACGCAAGTTGCGCCCGAGGCCT-ACT-GGCCGAGGGCACGTCCGCCTGGGTGTCACGCATCGTCGCTCC-AAA-GAG-CGGATGTTGGCCTCCCGCGCGCTC-CCGCCCGCGGTTGGCCCAAAAATCGA-GTCC-CGGCGGCGGTCGCCACGACGAGCGGTGGTTGAGAGA---CCCTCGGACACG--GTCGTGCGCGCGCC-----GCCCCGTTC-GGATCTC-ACGGACCCTC-GAGCG-CC-G-GTTC---CCGGACGCTCTCGGCTGCGACCCCAGGTCGGGCGGGACCACCC--GCTGAGTTTAAGCATAT0?110?10000001??1????????0?1?1?1000000001010?00?100??0??100?010001?10?0000?100??11001000111101010110000101101111?1000011001111000?10?00100
SAL026_Casearia_moaensis                     ???????????????????????????????????????????????????????????????????????????????????????????????????????????????????????????????????????????????????????????????????????????????????????????????????????????????????????CGCACGAA-CAAAA-CCCCGGCGCGGGACGCGCCAAGGACC--ATGAGAG----CG-------CCCC-GTCGGCCCCGGGAACGGGGCGCGGCGTCTTC-TTTCGG-TAT---GA--------GC-ACGACTCTCGGCAACGGATATCTCGGCTCTCGCATCGATGAAGAACGTAGCGAAATGCGATACTTGGTGTGAATTGCAGAATCCCGTGAACCATCGAGTCTTTGAACGCAAGTTGCGCCCGAGGCCC-ACG-GGCCGAGGGCACGTCCGCCTGGGTGTCACGCGTCGTCGCCCC-GGA-AAG-CGGAAATTGGCCTCCCGCGCGCTC-CCGCTCGCGGTTGGCCC-AAAATCGA-GTCCCCGGCGACGGTCGCCACGACGAGCGGTGGTTGAGAGA---CCCTCGGACACG--GTCGTGCGCGCGCCTCGTCGCCC-GTTC-GGATCTC-ATGGACCCTC-GAGCG-CC-G-CATC---GCGGACGCTCTCGTT???????????????????????????????????????????????????????????????????????????????????????????????????????????010001?10?0000???1??11000000111?1101011000010111101100001011001111000?10?0????
SAL027_Casearia_comocladifolia               ???????????????????????????????????????????????????????????????????????????????????????????????????????????????????????????????CGCCCG-CCCCCCCC---AGCCGC--GGGGAG--------CGGCCCAGTTGGGG--TCCCTC------------CCCTC-------GGCGCACGAA-CAAAA-CCCCGGCGCGGGACGCGCCAAGGACC--ATGAGAG----CG-------CCCC-GTCGGCCCCGGGAACGGGGCGCGGCGTCTTC-TTTCGG-TAT---GA--------GC-ACGACTCTCGGCAACGGATATCTCGGCTCTCGCATCGATGAAGAACGTAGCGAAATGCGATACTTGGTGTGAATTGCAGAATCCCGTGAACCATCGAGTCTTTGAACGCAAGTTGCGCCCGAGGCCC-ACG-GGCCGAGGGCACGTCCGCCTGGGTGTCACGCCTCGTCGCCCC-GGA-AAG-CGGAAATTGGCCTCCCGCGCGCTC-CCGCTCGCGGTTGGCCC-AAAATCGA-GTCCCCGGCGACGGTCGCCACGACGAGCGGTGGTTGAGAGA---CCCTCGGACACG--GTCGTGCGCGCGCCTCGTCGCCC-GTTC-GGATCTC-ATGGACCCTC-GAGCG-CC-G-CATC---GCGGACGCTCTCGTTTGCGACCCCAGGTCGGGCGGGGCCACCC--GCTGAGTTTAAGCATAT??????????????000000000100?1?1?1000000000010?00?100??0??100?010001?10?0000???1??11000000111?1101011000010111101100001011001111000?10?00100
SAL028_Casearia_comocladifolia               ????????????????????????????????????????????????????????????????????TTGTCGAAACC--TGCC-CCGCAGAACGACCCGCGAACTAGTTT--TGC----CATCGCCGCCTG-CCCCCCCC---AGCCGC--GGGGAG--------CGGCCCAGTTGGGG--TCCCTC------------CCCTC-------GGCCCACGAA-CAAAA-CCCCGGCGCGGGACGCGCCAAGGACC--ATGAGAG----CG-------CCCC-GTCGGCCCCGGGAACGGGGCGCGGCGTCTTC-TTTCGA-TAT---GA--------GC-ACGACTCTCGGCAACGGATATCTCGGCTCTCGCATCGATGAAGAACGTAGCGAAATGCGATACTTGGTGTGAATTGCAGAATCCCGTGAACCATCGAGTCTTTGAACGCAAGTTGCGCCCGAGGCCC-ACG-GGCCGAGGGCACGTCCGCCTGGGTGTCACGCCTCGTCGCCCC-GGA-AAG-CGGAAATTGGCCTCCCGCGCGCTC-CCGATCGCGGTTGGCCC-AAAATCGA-GTCCCCGGCGACGGTCGCCACGACGAGCGGTGGTTGAGAGA---CCCTCGGACACG--GTCGTGCGCGCGCCTCGTCGCCC-GTTC-GGATCTC-ATGGACCCTC-GAGCG-CC-G-CATC---GCGGACGCTCTCGTTTGCGACCCCAGGTCGGGCGGGGCCACCC--GCTGAGTTT????????0?110?1000?100000000000100?1?1?1000000000010?00?100??0??100?010001?10?0000???1??11000000111?1101011000010111101100001011001111000?10?001??
SAL029_Casearia_aculeata                     ????????????????????????????????????????????????????????????????????????????????????????GCAGAACGACCCGCGAACCAGTTC-TTTCGATGCA-CGCCTCCCG-CCCCTCCC---GGCCGT--GGGGAG--------CGGGCCCGC-GCGG--TCCCTC------------CCCTG-------GGCCGACGAA-CAAAA-CCCCGGCGCCGGACGCGCCAAGGACC-MAMGAGAG--YACG-------CCCC-ATCGG-CCCGGGAACGGGACGCCGCGGCTCC-TCTCGC-TGC---GA--------GCAACGACTCTCGGCAACGGATATCTCGGCTCTCGCATCGATGAAGAACGTAGCGAAATGCGATACTTGGTGTGAATTGCAGAATCCCGTGAACCATCGAGTCTTTGAACGCAAGTTGCGCCCGAGGCCTCGC--GGCCGAGGGCACGTCCGCCTGGGTGTCACGCATCGTCGCCCC-CAA-GAGGCGGATGTTGGCCTCCCGCGCGCTC-CCGCTCGCGGTTGGCCC-AAAATCGA-GTCC-CGGCGACGGTCGCCACGACGAGCGGTGGTTGAGAGA---CCCTCGGACAYG--GTCGTGCGCGTGCCTCGTCGCCC--TTC-GGATCTC-ACGGACCCTC-GAGCG-CC-G-GTTG--TGCGGACGCTCTCGTTTGCGACCCCAGGTCGGGCGGGACCACCC--GCTGAGTTTAAGCATAT?????100000001000000000100?1?1?1000000001010?00?100??0??100?01000110000000?100??11001000111?10001?100001001111110000?111001111000100000100
SAL030_Casearia_aculeata                     ??????????????AGTGGAAGTAAAAGTCGTAACAAGGTTTCCGTAGGTGCACCTGCGGAAGGATCATTGTCGAAGCCTCTGCC-CCGCAGAACGACCCGCGAACCAGTTC-TTTCGATGCA-CGCCTCCCG-CCCCTTCC---GGCCCT--GGGGAG--------CGAGCCCGC-GCGC--TCCCTC------------CCCCG-------GGCCAACGAA-CAAAA-CCCCGGCGCCGGACGCGCCAAGGACCC-ACGAGAG--CACG-------CCCC-ATCGG-CCCGGGAACGGGACGCCGCGGCTCC-TCTCGC-TGC---GA--------GC-ACGACTCTCGGCAACGGATATCTCGGCTCTCGCATCGATGAAGAACGTAGCGAAATGCGATACTTGGTGTGAATTGCAGAATCCCGTGAACCATCGAGTCTTTGAACGCAAGTTGCGCCCGAGGCCTCGC--GGCCGAGGGCACGTCCGCCTGGGTGTCACGCATCGTCGCCCC-CAA-GAGGCGGACGTTGGCCTCCCGCGCGCTC-CCGCTCGCGGTTGGCCC-AAAATCGA-GTCC-CGGCGGCGGTCGCCACGACGAGCGGTGGTTGAGAGA---CCCTCGGACATG--GTCGTGCGCGCGCCCCGTCGCCC--TTC-GGATCTC-ACGGACCCTC-GAGCG-CC-G-GTTG--TGCGGACGCTCTCGTTTGCGACCCCAGGTCGGGCGGGACTACCC--GCTGAGTTTAAGCATAT00010100000001000000000100?1?1?1000000001010?00?100??0??100?01000100010000?100??11001000111?11001?100001001111110000?111001111000100000100
SAL032_Casearia_arborea                      ??????????CGCCAGTGGAAGTAAAAGTCGTAACAAGGTTTCCGTAGGTGAACCTGCGGAAGGATCATTGTCGAAACC--TGCC-CAGCAGAACGACCCGCGAACCAGTTC--TCCGACGCA-CGCC-CTCG-CGCCCCCG---AGCCGC--GGGGAG--------CGGGCCCGT-GCGG--CCCCTC------------CCCTC-------GGCTCACGAA-CAAAA-CCCCGGCGCGGGACGCGCCAAGGAAC--ACGAGAG--CACG-------CACC-GTCGG-CCCGGGAACGGGGCGCCGCGTCTTC-TTTCGC-TATTACGA--------GC-ACGACTCTCGGCAACGGATATCTCGGCTCTCGCATCGATGAAGAACGTAGCGAAATGCGATACTTGGTGTGAATTGCAGAATCCCGTGAACCATCGAGTCTTTGAACGCAAGTTGCGCCCGAGGCCT-ACT-GGCCGAGGGCACGTCCGCCTGGGTGTCACGCATCGTCGCTCC-AAA-GAG-CGGATGTTGGCCTCCCGCGCGCTC-CCGCCCGCGGTTGGCCCAAAAATCGA-GTCC-CGGCGGCGGTCGCCACGACGAGCGGTGGTTGAGAGA---CCCTCGGACACG--GTCGTGCGCGCGCC-----GCCCCGTTC-GGATCTC-ACGGACCCTC-GAGCG-CC-G-GTT---CCCGGACGCTCTCGGCTGCGACCCCAGGTCGGGCGGGACTACCC???????????????????0?110?10000001000100000100?1?1?1000000001010?00?100??0??100?010001?10?0000?100??11001000110?11010110000101101111?1000011001111010?00000???
SAL033_Casearia_arborea                      ?TAAAACGACGGCCAGTGGAAGTAAAAGTCGTAACAAGGTTTCCGTAGGTGAACCTGCGGAAGGATCATTGTCGARACC--TGCC-CAGCAGAACGACCCGCGAACCAGTTC--TCCGACGCA-CGC-CCTCG-CGCCCCCG---AGCCGC--GGGGAG--------CGGGCCCGT-GCGG--CCCCTC------------CCCTC-------GGCTCACGAA-CAAAA-CCCCGGCGCGGGACGCGCCAAGGAAC--ACGAGAGCGCACG-------CACC-GTCGG-CCCGGGAACGGGGCGCCGCGTCTTC-TTTCGC-CATTACGA--------GC-ACGACTCTCGGCAACGGATATCTCGGCTCTCGCATCGATGAAGAACGTAGCGAAATGCGATACTTGGTGTGAATTGCAGAATCCCGTGAACCATCGAGTCTTTGAACGCAAGTTGCGCCCGAGGCCT-ACT-GGCCGAGGGCACGTCCGCCTGGGTGTCACGCATCGTCGCTCC-AAA-GAG-CGGATGTTGGCCTCCCGCGCGCTC-CCGCCCGCGGTTGGCCCAAAAATCGA-GTCC-CGGCGGCGGTCGCCACGACGAGCGGTGGTTGAGAGA---CCCTCGGACACG--GTCGTGCGCGCGCC-----CCCCCGTTC-GGATCTC-ACGGACCCTC-GAGCG-CC-G--TTT--CGCGGACGCTCTCGGCTGCGACCCCAGGTCGGGCGGGACTACCC--GCTGAGTTTAAGCATAT0?110?10000001100000000100?1?1?1000000001010?00?100??0??100?010001?10?00000000??11001000110?11010110000101101111?100001100111?100100000100
SAL053_Casearia_manausensis                  ??????????????????????????????GTAACAAGGGTTCCGTAGGTGAACCTGCGGAAGGATCATTGTCGAAACC--TGCC-CAGCAGAACGACCCGCGAACCAGTTC--TCCGACGCA-CGC-CCTCG-CGCCCCCG---AGCCGC--GGGGAG--------CGGGCCCGT-GCGG--CCCCTC------------CCCTC-------GGCTCACGAA-CAAAA-CCCCGGCGCGGGACGCGCCAAGGAAC--ACGAGAG--CACG-------CGCC-GTCGG-CCCGGGAACGGGGCGCCGCGTCTTC-TTTCGC-TATTACGA--------GC-ACGACTCTCGGCAACGGATATCTCGGCTCTCGCATCGATGAAGAACGYAGCGAAATGCGATACTTGGTGTGAATTGCAGAATCCCGTGAACCATCGAGTCTTTGAACGCAAGTTGCGCCCGAGGCCT-ACT-GGCCGAGGGCACGTCCGCCTGGGTGTCACGCATCGTCGCTCC-AAA-AAGGCGGATATTGGCCTCCCGCGCGCTC-CCGCCCGCGGTTGGCCCAAAAATCGA-GTCC-CGGCGGCGGTCGCCACGACRAGCGGTGGTTGAGAGA---CCCTCGGACACG--GTCGTGCGCGCGCC-----CCCCCGTTC-GGATCTC-ACGGACCCTC-GAGCG-CC-G-GTTT--CGCGGACGCTCTCGGCTGCGA??????????????????????????????????????????0?110?10000001100000000100?1?1?1000000001010?00?100??0??100?010001?10?0000?100??11001000110?11010110000100101111?1000011001111000100000???
SAL034_Casearia_arguta                       GTAAAACGACGGCCAGTGGAAGTAAAAGTCGTAACAAGGTTTCCGTAGGTGAACCTGCGGAAGGATCATTGTCGAAGCC--TGCC-CAGCAGAACGACCCGCGGACCTGTTT--CTCGACGCA-CGCCTCCCCCCGCCCCCG---AGCCGT--TGGGAG--------CGGCCCCCT-GCGGCAGCTCTC-------------CCTC-------GGCTCACGAA-CAAAA-CCCCGGCGCGGGACGCGCCAAGGAAC--ACGGGAG--CACG-------CCCC-CTCGG-CCCGGGAACGGGGCGCCGCGTCTTC-TTTCGC-GAT---GAACAAAAGAGC-ACGACTCTCGGCAACGGATATCTCGGCTCTCGCATCGATGAAGAACGCAGCGAAATGCGATACTTGGTGTGAATTGCAGAATCCCGTGAACCATCGAGTCTTTGAACGCAAGTTGCGCCCGAGGCCT-ACT-GGCCGAGGGCACGTCCGCCTGGGCGTCACGCATCGTCGCCCCCA---AAG-CGGAGTTTGGCCTCCCGCGCGCTC-CCGCTCGCGGTTGGCCC-AAAATCGA-GTCC-CGGCGGCGGTCGCCACGACGAGCGGTGGTTGAGAGA---CCCTCGGACGCG--GTCGTGCGCGCGCCCAGTCGCCA-GTTC-GGGCCTC--AGGACCCTC-GAGCG-CC-G-GTTT---GCGGACGCTCTCGTTTGCGACCCCAGGTCGGGCGGGACCACCC--GCTGAGTTTAAGCATAT0?110?10000001000000000000?1?1?1000000001000000??10??0??100?010001?10?0000?100??110010001110010101001???011111110000101?101111000?10?00100
SAL036_Casearia_combaymensis                 ???????????????????????????????????AAGGTTTCCGTAGGTGAACCTGCGGAAGGATCATTGTCGAAGCC--TGCC-TAGCAGAACGACCCGCGGACTTGTTC--CTCAACACA-CGCCCCTCG-CCCTCTCG---AGCCAT--GGGGAG--------CGG-CCCTT-GCGGCAGCTCTC------------TTCTC-------GGCTCACGAA-CAAAA-CCCCGGCGCGGGATGCGCCAAGGAAC--ATGGGAG--CACG-------GCCC-CTCGA-CTCGGG-------CGCTGCGTCTTC-TCTCGC-AAT---GA--------GC-ACGACTCTCGGCAACGGATATCTCGGCTCTCGCATCGATGAAGAACGTAGCGAAATGCGATACTTGGTGTGAATTGCAGAATCCCGTGAACCATCGAGTCTTTGAACGCAAGTTGCGCCCGAGGCCK-ATT-GGTCGAGGGCACGTCCGCCTGGGTGTCACGCATCGTCGCCCC-A---AAG-CGGAAGCTGGCCTCCCGTGTGCTC-CCGCTCGCGGTTGGCCT-AAAATCGA-GTCC-CGGCGGCGGTCGCCACGACGAGGGGTGGTTGAGAGA---CCCTCGGACACG--GTCGTGCGCGCGCCTCGTCGCCA-GTTC-GCGGCTC--AGGACCCTC-GAGCG-CC-G-GTTT---GTGGACGCTCTCGTTTGCGACCCCAGGTCGGGCGGGACCACCC--GCTGAGTTTAA??????0?110?10000001000000000100?1?1?1000001001000000?100??0??100?010001?10?0000?100??1100101?111?110101101???011111110000101?101111000?10?001??
SAL054_Casearia_mariquitensis                ????????????????????????????TCGTAACAAGGTTTCCGTAGGTGAACCTGCGGAAGGATCATTGTCGAAGCC--TGCC-CAGCAGAACGACCCGCGGACCTGTTT--CTCGACGCA-CGCCT-----CCCCCCCG---AGCCGT--TGGGAG--------CGGCCCCCT-GCGGCAGCTCT-------------CCCTC-------GGCTCACGAA-CAAAA-CCCCGGCGCGGGACGCGCCAAGGAAC--ACGGGAG--CACG-------CCCC-CTCGG-CCCGGGAACGGGGCGCCGCGTCTTC-TTTCGC-GAT---GAACAAAAGAGC-ACGACTCTCGGCAACGGATATCTCGGCTCTCGCATCGATGAAGAACGTAGCGAAATGCGATACTTGGTGTGAATTGCAGAATCCCGTGAACCATCGAGTCTTTGAACGCAAGTTGCGCCCGAGGCCT-ACT-GGCCGAGGGCACGTCCGCCTGGGTGTCACGCATCGTCGCCCCCA---AAG-CGGAGTTTGGCCTCCCGCGCGCTC-CCGCTCGCGGTTGGCCC-AAAATCGA-GTCC-CGGCGGCGGTCGCCACGACGAGCGGTGGTTGAGAGA---CCCTCGGACGCG--GTCGTGCGCGCGCCCAGTCGCCA-GTTC-GGGCCTC--AGGACCCTC-GAGCG-CC-G-GTTT---GCGGACGCTCTCGTTTGCGACCCCAGGTCGGGYGGGACCACCC--GCTGAGTTTAAGCATAT0?110?100000010000?1??0?00?1?1?10000000010000?1??00??0??100?010001?10?0000?100??110010001110010101001???011111110000101?101111000?10?00100
SAL057_Casearia_corymbosa                    ???????????????????????????????????????????????????????????????????????????????????CC-CCGCAGAACGACCCGCGAACCAGTTT-TCCCATCGCA-GGCCGCCC--CGGCCACC--CGCCCGT--GGGGAG--------CGGCCCCGC-AGGG--TCCCTC------------CCCTC-------GGCGCACGAA-CAAAA-CCCCGGCGCGGGACGCGCCAAGGACC--ATGAGAG--CGCG-------CCCC-GTCGGCCCCGGGAACGGGGCGCGGCGTCTTC-TTTCGG-TAT---GA--------GC-ATGACTCTCGGCAACGGATATCTCGGCTCTCGCATCGATGAAGAACGYAGCGAAATGCGATACTTGGTGTGAATTGCAGAATCCCGTGAACCATCGAGTCTTTGAACGCAAGTTGCGCCCGAGGCCC-ACG-GGCCGAGGGCACGTCCGCCTGGGTGTCACGCATCGTCGCCCC-GGA-AAG-CGGAAATTGGCCTCCCGCGCGCTC-CCGCTCGCGGCTGGCCC-AAAATCGAAGTCC-CGGCGACGGTCGCCACGACGAGCGGTGGTTGGGAGA---CCCTCGGACACACGGTCGTGCGCGCGCCCCGTCGCCC-GTTT-GGATCTC-ACGGACCCTC-GAGCG-CC-G-GTTT---TCGGACGCTCTCGTTTGCGACCCCAGGTCGGGCGGGG????????????????????????????10100000001000000?10?0010?1?1000000001010?00?100??0??100?010001?10?0000?100??11000000111?1101011000010111011000001011001111000?10?00???
SAL058_Casearia_obliqua                      ??????????????????????????????GTAACAAGGTTTCCGTAGGTGAACCTGCGGAAGGATCATTGTCGAAGCC--TGCCCCAGCAGAACGACCCGCGAACGAGTCC--GTCGACCCA-CGCCACCCG-CCCCTCCG---AGCCGC--GGGGAG--------CGGG-CCGC-GAGG--CCCCTC------------TCCCC---GGCCGGCTCACGAAACAAA-CCCCCGGCGCCGGGCGCGCCAAGGACC--ATGGGAG--CACG-------CACC-GTCGG-CCCGGGAACGGGGCGCCGCGCCTTC-TCTCGC-YAC---GA--------GC-ACGACTCTCGGCAACGGATATCTCGGCTCTCGCATCGATGAAGAACGTAGCGAAATGCGATACTTGGTGTGAATTGCAGAATCCCGTGAACCATCGAGTCTTTGAACGCAAGTTGCGCCCGAGGCCT-ACT-GGCCGAGGGCACGTCCGCCTGGGTGTCACGCATCGTCGCTCC-GAG-GAG-CGGATATTGGCCTCCCGCGCGCTC-CCGCACGCGGTTGGCCC-AAAACGGA-GTCC-CGGCGGCGGTCGCCACGACGAGCGGTGGTTGAGAGA---CCCTCGGACACG--GTCGTGCGCGCGCCCCGTC----------GGACCTC-GCGGACCCTC-GAGCG-CC-GGTTCT---GCGGACGCTCTCGACCGCGACCCCAGGTCGGGCGGGACCACCC--GCTGAGTTTAAGCATAT0?100?10000001000000000100?1?1?1000000011010?00?100??0100000000100?10?0000?100??11001000111?110101100001011111110001???1001110000?10?00100
SAL071_Casearia_ulmifolia                    ??????????????????????????????GTAACAAGGGTTCCGTAGGTGAACCTGCGGAAGGATCATTGTCGAAGCC--TGCC-CCGCAGAACGACCCGCGAACTGGTTC-CTCCGACGAA-CGC----GGGCTTCCCCG---AGCCGC--GGGGAG--------CGG-CCCGC-GAGGGCCCTCTC---------------------CGCGGCTCACGAA-CAAAAACCCCGGCGCCGGACGCGCCAAGGACCCTATGG-----CACG-------CACC-GTCGG-CCCGGGAACGGGGCGCCGCGTCTTC-TTTCGC-TGT---AA--------GC-ACGACTCTCGGCAACGGATATCTCGGCTCTCGCATCGATGAAGAACGTAGCGAAATGCGATACTTGGTGTGAA??????????????????????????????????????????????????????????????????????????????????????????????????????AAGCAAG-CGGATATAGGCCTCCCGCGCGCTC-GCGCTCGCGGCTGGCCC-AAAAACGW-GTCC-CGGCGGCGGTCGCCACGACGAGCGGTGGTTGAGAGA---CCCTCGGACACG--GTCGTGCGCGGGCCCC---------TTC-GGATCTC-ACGGACCCTC-GAGCG-CC-G-TTCT---GCGGACGCTCTCGTTTGCGACCCCAGGTCGGGCGGGACCACCC--GCTGTGTTTAAGCATAT0?110100000001?10??0000000?1?1?1000001001000000???1????0000001000000000001??00??11001000111?11?????00000011111110010??11001111000?10?00100
SAL072_Casearia_zizyphoides                  ?????????????????????GTAAAAGTCGTAACAAGGTTTCCGTAGGTGAACCTGCGGAAGGATCATTGTCGAAACC--TGCC-TAGCAGAACGACCCGCGAACCAGTTT--CTCGACGCA-CGCCACCCG-CCCCTCCGAAGAGCCGC--GGGGAG----------GACCCTT-GCGG--CCCCTC------------TCCCC-------GGCCCACGAA-CAAAA-CCCCGGCGCGGGACGCGCCAAGGACC--ATGGGAG--CACG-------CCCC-CTTGG-CCCGGGAACGGGGCGCCGCGTCTTC-TTTCGC-CAT---GA--------GC-ACGACTCTCGGCAACGGATATCTCGGCTCTCGCATCGATGAAGAACGTAGCGAAATGCGATACTTGGTGTGAATTGCAGAATCCCGTGAACCATCGAGTCTTTGAACGCAAGTTGCGCCCGCGGCCT-ACT-GGCCTAGGGCACGTCCGCCTGGGTGTCACGCGTCGTCGCCCC-AGA-AAGGCGGATATTGGCCTCCCGCGCGCTC-CGGCTTGCGGTTGGCCC-AAAATCGA-GTCC-CGGCGACGGTCGCCACGACGAGCGGTGGTTGAGAGA---CCCTCGGACACG--GTCGTGAGCGTGCCTCGTCGCCC-GTTC-GGATCTC-ACGGACCCTC-GAGCG-CC-G-GTTT---GCGGACGCTCTCGTTTGCGACCCCAGGTCGGGCGGGACCACCC--GCTGAGTTTAAGCATAT0?110?1000000100000000010000?1??1000?0001010?00?100??0??100?010001?10?0000?100??11001000111?1101011000010011111100001011001111000?10?00100
SAL086_Casearia_aculeata                     ??????????????????????????????GTAACAAGGTTTCTGTAGGTGAACTTGCGGAAGGATCATTGTCGAAGCTTCTGCC-CCGCAGAACGACCCGCGAACCAGTTG-TCTCGATGCA-CGCCTCCCG-CCCCTCCC---GGCCGT--GGGGAG--------CGGGCCCGC-GCGG--TCCCTC------------CCCTG-------GGCCGACGAA-CAAAA-CCCCGGCGCCGGACGCGCCAAGGACCC-ACGAGAG--CACG-------CCCC-ATCGG-CCCGGGAACGGGACGCCGCGGCTCC-TCTCGC-CGC---GA--------GCAACGACTCTCGGCAACGGATATCTCGGCTCTCGCATCGATGAAGAACGTAGCGAAATGCGATACTTGGTGTGAATTGCAGAATCCCGTGAACCATCGAGTCTTTGAACGCAAGTTGCGCCCGAGGCCTCGC--GGCCGAGGGCACGTCCGCCTGGGTGTCACGCATCGTCGCCCC-CAA-GAGGCGGATGTTGGCCTCCCGCGCGCTC-CCGCTCGCGGTTGGCCC-AAAATCGA-GTCC-CGGCGGCGGTCGCCACGACGAGCGGTGGTTGAGAGA---CCCTCGGACACG--GTCGTGCGCGTTCCCCGCCGCCC--TTC-GGATCTC-ACGGACCCTC-GAGCG-CC-G-GTTG--CGCGGACGCTCTCGTTTGCGACCCCAGGTCGGGCGGGACCACCC--GCTGAGTTTAA-CATAT00010100000001000000000100?1?1?1000000001010?00?100??0??100?01000100010000?100??11001000111?10001?100001001111110000?111001111000100000110
SAL095_Casearia_sylvestris                   ??????????????????????????????????????????????????????????????????????????????????????TAGCAGAACGACCCGCGAACCAGTTT--CTTGACACA-CGCCACCCGCCCCCTCCGAAGAGCCGT--GGGGAG----------GACCCTT-GCGG--CCCCTC------------TCCCC-------GGCCCACGAA-CAAAA-CCCCGGCGCGGGATGCGCCAAGGACC--ATGGGAG--CACG-------CCCC-CTCGG-CCTGGGAACGGGGCGCTGCGTCTTC-TTTTGC-CAT---GA--------GC-ACGACTCTCGGCAACGGATATCTCGGCTCTCGCATCGATGAAGAACGTAGCGAAATGCGATACTTGGTGTGAATTGCAGAATCCCGTGAACCATCGAGTCTTTGAACGCAAGTTGCGCCCGCGGCCT-ACT-GGCCTAGGGCACGTCCGCCTGGGTGTCACGCGTCGTCGCCCC-AGA-AAG-CGGATATTGGCCTCCCGCATGCTC-CGGCTTGCGGTTGGCCC-AAAATCGA-GTCC-CGGCGACGGTCGCCACGACGAGCGGTGGTTGAGAGA---CCCTCGGACACG--GTCGTGAGCGTGCCTCGTCGCCC-GTTC-GGGTCTC-ACGGACCCTC-GAGCG-CC-G-GTTT---GCGGACGCTCTCG???????????????????????????????????????????????????????1000000100000000000000?1??1000?0001010?00?100??0??100?010001?10?0000?100??11001000111?1101011000010111111100001011001111000?10??????
SAL097_Casearia_sylvestris                   ??????????????????????????????????CAAGGTTTCCGTAGGTGAACCTGCGGAAGGATCATTGTCGAAACC--TGCC-TAGCAGAACGACCCGCGAACCAGTTT--CTTGACACA-CGCCACCCGCCCCCTCCGAAGAGCCGT--GGGGAG----------GACCCTT-GCGG--CCCCTC------------TCCCC-------GGCCCACGAA-CAAAA-CCCCGGCGCGGGATGCGCCAAGGACC--ATGGGAG--CACG-------CCCC-CTCGG-CCTGGGAACGGGGCGCTGCGTCTTC-TTTTGC-CAT---GA--------GC-ACGACTCTCGGCAACGGATATCTCGGCTCTCGCATCGATGAAGAACGTAGCGAAATGCGATACTTGGTGTGAATTGCAGAATCCCGTGAACCATCGAGTCTTTGAACGCAAGTTGCGCCCGCGGCCT-ACT-GGCCTAGGGCACGTCCGCCTGGGTGTCACGCGTCGTCGCCCC-AGA-AAG-CGGATATTGGCCTCCCGCATGCTC-CGGCTTGCGGTTGGCCC-AAAATCGA-GTCC-CGGCGACGGTCGCCACGACGAGCGGTGGTTGAGAGA---CCCTCGGACACG--GTCGTGAGCGTGCCTCGTCGCCC-GTTC-GGGTCTC-ACGGACCCTC-GAGCG-CC-G-GTTT---GCGGACGCTCTCGTTTGGGACCCCAGGTCGGGCGGGACCACCC--GCTGAG???????????0?110?1000000100000000000000?1??1000?0001010?00?100??0??100?010001?10?0000?100??11001000111?1101011000010111111100001011001111000?10?001??
SAL108_Casearia_aculeata                     ????????????????????????????????AACAAGGTTTCTGTAGGTGAACCTGCGGAAGGATCATTGTCGAAGCCTCTGCC-CCGCAGAACGACCCGCGAACCAGTTG-TCTCGATGCA-CGCCTCCCG-CCCCTCCC---GGCCGT--GGGGAG--------CGGGCCCGC-GCGG--TCCCTC------------CCCTG-------GGCCGACGAA-CAAAA-CCCCGGCGCCGGACGCGCCAAGGACCC-ACGAGAG--CACG-------CCCC-ATCGG-CCCGGGAACGGGACGCCGCGGCTCC-TCTCGC-CGC---GA--------GC-ACGACTCTCGGCAACGGATATCTCGGCTCTCGCATCGATGAAGAACGTAGCGAAATGCGATACTTGGTGTGAATTGCAGAATCCCGTGAACCATCGAGTCTTTGAACGCAAGTTGCGCCCGAGGCCTCGC--GGCCGAGGGCACGTCCGCCTGGGTGTCACGCATCGTCGCCCC-CAA-GAG-CGGATGTTGGCCTCCCGCGCGCTC-CCGCTCGCGGTTGGCCC-AAAATCGA-GTCC-CGGCGGCGGTCGCCACGACGAGCGGTGGTTGAGAGA---CCCTCGGACACG--GTCGTGCGCGTTCCCCGCCGCCC--TTC-GGATCTC-ACGGACCCTC-GAGCG-CC-G-GTTGGCGGCGGACGCTCTCG?????????????????????????????????????????????????00010100000001000000000100?1?1?1000000001010?00?100??0??100?01000100010000?100??11001000111?11001?100001011111110000?1110011110000000?????
SAL126_Casearia_bicolor                      ???????????????????????????ATCGTAACAAGGTTTCCGTAGGTGAACCTGCGGAAGGATCATTGTCGAAACC--TGCC-CAGCAGCACGACCCGCGAACCAGTTT--CTCAGCACA-CGCCACCCG-CCCCTCCG---AGCCGT--GGGGAG--------CGG--CCGC-ACGG--TCCCTC------------TCCTC-------GGCTCACGAA-CAAAA-CCCCGGCGCCGGACGCGCCAAGGACC--ATGGGAG--CACG-------CCCC-ATCGG-CCCGGGAACGGGGCGCCGCGGCTTC-CTTCGC-TAC---GA--------GC-ACGACTCTCGGCAACGGATATCTCGGCTCTCGCATCGATGAAGAACGTAGCGAAATGCGATACTTGGTGTGAATTGCAGAATCCCGTGAACCATCGAGTCTTTGAACGCAAGTTGCGCCCGAGGCCT-GCT-GGCCGAGGGCACGTCCGCCTGGGTGTCACGCATCGTCGCCCC-AAA-AAG-CGGATACTGGCCGCCCGCGTGCTC-CCGCTCGCGGCTGGCCT-AAAATCGA-GTCC-CGGCGGCGTCCGCCACGACGAGCGGTGGTTGAGAGA---CCCTCGGACACG--GTCGTGCGCGTGCCTCGTCGCCC-GTTC-GGATCTC-GCGGACCCTC-GAGCG-CC-G-GTTT---GCGGACGCTATCGTTTGCGACCCCAGGTCGGGCGGGACCACCC--GCTGAGTTTAAGCATAT0?110?10000001000000000100?1?1?100000?1?1010?00?100??0??100?010001?10?0000?100??11001000111?1101011000010111111100001011001111000?10?00100
SAL127_Casearia_dodecandra                   ??????????????????????????????GTAACAAGGTTTCCGTAGGTGAACCTGCGGAAGGATCATTGTCGAAGCC--TGCC-CCGCAGAACGACCCGCGAACCAGTTC-TCTCGATGCA-CGCGCTCCGGCCCCTCCC---AGCCGC--GGGGAG--------CGGGCCCGC-GCGG--TCCCTC------------CCCTC-------GGCTGACGAA-CAAAA-CCCCGGCGCCGGACGCGCCAAGGACCC-ACGGGAGGGCACG-------CCCC-ATCGG-CCCGGGAACGGGACGCCGCGGCTCC-TTTCGC-TGC---GA--------GCAACGACTCTCGGCAACGGATATCTCGGCTCTCGCATCGATGAAGAACGTAGCGAAATGCGATACTTGGTGTGAATTGCAGAATCCCGTGAACCATCGAGTCTTTGAACGCAAGTTGCGCCCGAGGCCT-GCT-GGCCGAGGGCACGTCCGCCTGGGTGTCGCGCTTCGTCGCCCC-CAA-GAGGCGGATGTTGGCCTCCCGCGCGCTC-CCGCTCGCGGTTGGCCC-AAATTCGA-GTCC-CGGCGGCGGTCGCCACGACGAGCGGTGGTTGAGAGA---CCCTCGGACACG--GTCGTGCGCGCGCCTCGTCGCCC--TTC-GGATCTC-ACGGACCCTC-GAGCG-CC-G-CTTC--GGCGGACGCTCTCGTTTGGGACCCCAGGTCGGGCGGGACCACCC--GCTGAGTTTAAGCATAT0?110100000001000000000000?1?1?1000000001010?00?100??0??100?010001000100000000??11001000111?100101100001001111110000?111001111000100000100
SAL128_Casearia_stipitata                    ??????????????????????????????GTAACAAGGKTTCCGTAGGTGAACCTGCGGAAGGATCATTGTCGGAACC-CTGCC-CCGCAGAACGACCCGCGAACCAGTTT--CTCCACGGG-CGCCGCCC---CCCTCCC---AGCCGC--TGGGAG--------CGG-CCCGT-GCGG--TCGCTG------------CCCTC-------GGCACACGAA-CAAAAACCCCGGCGCCGGACGCGCCAAGGACCC-ACGAGAG--CACG-------CCCG-ATCGG-CCCGGGAACGGGGCGGCGCGGCATC-TTTCGC-TAT---GA--------GC-ACGACTCTCGGCAACGGATATCTCGGCTCTCGCATCGATGAAGAACGTAGCGAAATGCGATACTTGGTGTGAATTGCAGAATCCCGTGAACCATCGAGTCTTTGAACGCAAGTTGCGCCCGAGGCCC-ACTCGGCCGAGGGCACGTCCGCCTGGGCGTCACGCGTCGTCGCCCC-AAA-GAG-CGGATGTTGGCCTCCCGTGCGCTC-CCGCTCGCGGTTGGCCC-AAAATCGAAGTCC-CGGCGACGGTCGCCACGACGAGCGGTGGTTGAGAGA---CCCTCGGACACG--GTCGTGCGCGTGCCTCGTCGCCC-GTTC-GGACCTC-ACGGACCCTC-GAGCG-CC-G-GTTT---GCGGACGCTCTCGTTCGCGACCCCAGGTCGGGCGGGACTACCC--GCTGAGTTTAAGCATAT01010?10000001000000??1??0?1?1?1000001001010?00?100??0??100?01000000010000?100??11001000111?1101001000010111011100001011001111000?10?00100
SAL136_Casearia_mollis                       ?????????????????????????????????????????????????????????????????????????????????????????????????????????????????????????????????????????????????????????????????????????GGCCCCCTGCGGCAGCTCT-------------CCCTC-------GGCTCACGAA-CAAAA-CCCCGGCGCGGGACGCGCCAAGGAAC--ACGGGAG--CACG-------CCCC-CTCGG-CCCGGGAACGGGGCGCCGCGTCTTC-TTTCGC-GAT---GAACAAAAGAGC-ACGACTCTCGGCAACGGATATCTCGGCTCTCGCATCGATGAAGAACGTAGCGAAATGCGATACTTGGTGTGAATTGCAGAATCCCGTGAACCATCGAGTCTTTGAACGCAAGTTGCGCCCGAGGCCT-ACT-GGCCGAGGGCACGTCCGCCTGGGTGTCACGCATCGTCGCCCCCA---AAG-CGGAGTTTGGCCTCCCGCGCGCTC-CCGCTCGCGGTTGGCCC?????????????????????????????????????????????????????????????????????????????????????????????????????????????????????????????????????????????????????????????????????????????????????????????????????????????????????????????????????????00000000?1??00??0??100?010001?10?0000?100??110010001110010101001???011???????????????????????????????
SAL137_Casearia_aculeata                     ??????????????????????????????????????????????????????CTGCGGAAGGATCATTGTCGAAGCCTCTGCC--CGCAGAACGACCCGYGAACCAGTTC-TTTCGATGCA-CGCCTCCCG-CCCCTCCC---GGCCCT--GGGGAG--------CGAGCCCGC-GCGC--TCCCTC------------CCTTG-------GGCCAACGAA-CAAAA-CCCCGGCGCCGGACGCGCCAAGGACCC-AYGAGAG--CACG-------CCCC-ATCGG-CCCGGGAACGGGACGCCGCGGCTCC-TCTCGC-TGC---GA--------GA-ACGACTCTCGGCAACGGATATCTCGGCTCTCGCATCGATGAAGAACGTAGCGAAATGCGATACTTGGTGTGAATTGCAGAATCCCGTGAACCATCGAGTCTTTGAACGCAAGTTGCGCCCGAGGCCTCGC--GGCCGAGGGCACGTCCGCCTGGGTGTCACGCATCGTCGCCCCC-AA-GAGGCGGATGTTGGCCTCCCGCGCGCTY-CCGCTCGCGGTTGGCCC-AAAATCGA-GTCC-CGGCGACGGTCGCCACGACGAGCGGTGGTTGAGAGA---CCCTCGGACACG--GTCGTGCGCGTGCCKCGTCGCCC--TTC-GGATCTC-ACGGACCCTC-GAGCG-CC-G-GTTGT--GCGGACGCTCTCGTTTGCGACCCCAGGTCGGGCGGGACCACCC--GCTGAGTTTAAGCATAT000?1100000001000000000100?1?1?1000000001010?00?100??0??100?01000100010000?100??11001000111?11001?010001001111110000?111001111000000100100
SAL138_Casearia_sylvestris_subsp_myricoides  ???????????????????????????????TAACAAGGTTTCCGTAGGTGAACCTGCGGAAGGATCATTGCCGAAACC--TGCC-TAGCAGAACGACCCGCGAACCAGTTT--CTCGACGCA-CGCCACCCG-CCCCTCCGAAGAGCCGT--GGGGAG----------GACCCTT-GCGG--CCCCTC------------TCCCC-------GGCCCTCGAA-CAAAA-CCCCGGCGCGGGACGCGCCAAGGACC--ACGGGAG--CACG-------CCCC-CTTGG-CCCGGGAACGGGGCGCCGCGTCTTC-TTTCGC-CAT---GA--------GC-ACGACTCTCGGCAACGGATATCTCGGCTCTCGCATCGATGAAGAACGTAGCGAAATGCGATACTTGGTGTGAATTGCAGAATCCCGTGAACCATCGAGTCTTTGAACGCAAGTTGCGCCCGCGGCCT-ACT-GGCCTAGGGCACGTCCGCCTGGGTGTCACGCGTCGTCGCCCC-AGA-AAG-CGGATATTGGCCTCCCGCTCGCTC-CGGCTTGCGGTTGGCCC-AAAATCGA-GTCC-CGGCGACGGTCGCCACGACGAGCGGTGGTTGAGAGA---CCCTCGGACACG--GTCGTGAGCGTGCCTCGTCGCCC-TTTC-GGATCTC-ACGGACCCTC-GAGCG-CC-GGGTT----GCGGACGCTCTCGTTTGCGACCCCAGGTCGGGCGGGACCACCC--GCTGAGTTTAAGCATAT0?110?1000000100000000010000?1??1000?0001010?00?100??0??100?010001?10?0000?100??11001000111?11010110000101111111000010110011100?1??0?00100
SAL142_Casearia_glomerata                    ?TAAAACGACGGCCAGTGGAAGTAAAAGTCGTAACAAGGTTTCCGTAGGTGAACCTGCGGAAGGATCATTGTCGGAACC-CTGCC-CCGCAGAACGACCCGCGAACCAGTTT--CTCCAC-------CACTCG-CCCCCCCC---AGCCGT--TGGGAG--------CGG-CCCGT-GCGG--TCGCTG------------CCCTC-------GGCACACGAA-CAAAA-CCCCGGCGCCGGACGCGCCAAGGACCC-ATGAGAG---ACG-------CCCA-ATCGG-CCCGGGAACGGGGCGACGCGGCATC-TTTCGC-TAT---GA--------GC-ACGACTCTC????????????????????????????????????CGCAGCGAAATGCGATACTTGGTGTGAATTGCAGAATCCCGTGAACCATCGAGTCTTTGAACGCAAGTTGCGCCCGAGGCCC-ACTCGGCCGAGGGCACGTCCGCCTGGGTGTCACGCGTCGTCGCCCC-AAA-AAGGCGGATGTTGGCCTCCCGCGCGCTC-CCGCTCGCGGTTGGCCC-AAAATCGAAGTCC-CGGCGACGGTCGCCACGACGAGCGGTGGTTGAGAGA---CCCTCGGACACG--GTCGTGCGCGTGCCTCGTCGCCT-GTTC-GGACCTC-ACGGACCCTC-GAGCG-CC-G-GTTT---GCGGACGCTCTCGTTTGCGACCCCAGGTCGGGCGGGACTACCC--GCTGAGTTTAAGCATAT01010?1000001?000000000100?1?1?1000001001010?00?100??0??100?01000100010000??10??11001000111?1101001000010011011100001011001111000?10?00100
SAL145_Casearia_barteri                      ?????????????????????GTAAAAGTCGTAACAAGGTTTCCGTAGGTGAACCTGCGGAAGGATCATTGTCGGAACC-CTGCC--CGCAGAACGACCCGCGAACCGGTTT--CTCCACGGG-CGC-GCTCG-CCCCCCCC---AGCCGC--TGGGAG--------CGG-CCCGT-GCGG--TCGCTG------------CCCTC-------GGCGCACGAA-CAAAAACCCCGGCGCCGGACGCGCCAAGGACCC-AAGAGAG--CACG-------CCCG-ATCGG-CCCGGGAACGGGGCGACGCGGCGTC-TTTCGC-TAC---GA--------GC-ACGACTCTCGGCAACGGATATCTCGGCTCTCGCATCGATGAAGAACGTAGCGAAATGCGATACTTGGTGTGAATTGCAGAATCCCGTGAACCATCGAGTCTTTGAACGCAAGTTGCGCCCGAGGCCC-ACTCGGCCGAGGGCACGTCCGCCTGGGCGTCACGCGTCGTCGCCCC-AAA-GAGGCGGATGTTGGCCTCCCGTGCGCTC-CCGCTCGCGGTTGGCCC-AAAATCGAAGTCC-CGGCGACGGTCGCCACGACGAGCGGTGGTTGAGAGA---CCCTCGGACACG--GTCGTGCGCGTGCCTCGTCGCCC-GTTC-GGACCTC-ACGGACCCTC-GAGCG-CC-G-GTCT---GCGGACGCTCTCGTTCGCGACCCCAGGTCGGGCGGGACTACCC--GCTGAGTTTAAGCATAT010?1?10000001100000000100?1?1?1000001001010?00?100??0??100?01000000010000?100??11001000111?1101001000010011011100001011001111000?10?00100
SAL148_Casearia_gladiiformis                 ????????????CCAGTGGAAGTAAAAGTCGTAACAAGGTTTCCGTAGGTGAACCTGCGGAAGGATCATTGTCGGAACC-CTGCC-CCGCAGAACGACCCGCGAACCAGTTT--CTCCAC-------CACTCG-CYCCCCCC---AGCCGC--TGGGAG--------CGG-CCCGT-GCGG--TCGCTG------------CCCTC-------GCCGCACGAA-CAAAA-CCCCGGCGCCGGACGCGCCAAGGACCC-ACGAGAG--CACG-------CCCG-ATCGG-CCCGGGAACGGGGCGACGTGGCATC-TTTCGC-TAT---GA--------GC-ACGACTCTCGGCAACGGATATCTCGGCTCTCGCATCGATGAAGAACGTAGCGAAATGCGATACTTGGTGTGAATTGCAGAATCCCGTGAACCATCGAGTCTTTGAACGCAAGTTGCGCCCGAGGCCC-ACTCGGCCGAGGGCACGTCCGCCTGGGCGTCACGCGTCGTCGCCCC-AAA-AAG-CGGATGTTGGCCTCCCGTGCGCTC-CCGCTCGCGGTTGGCCC-AAAATCGAAGTCC-CGGCGACGGTTGCCACGACGAGCGGTGGTTGAGAGA---CCCTCGGACACG--GTCGTGCGCGTGCCTCGTCGCCC-GTTC-GGACCTC-ACGGACCCTC-GAGCG-CC-G-GTTT---GTGGACGCTCTCGTTCGCGACCCCAGGTCGGGCGGGACTACCCCCGCTGAGTTTAAGCATAT01010?1000001?000000000100?1?1?1000001001010?00?100??0??100?01000100010000?100??11001000111?1101001000010111011100001011001111000?10?00000
SAL153_Casearia_suaveolens                   ??????????????????????????????GTAACAAGGGTTCCGTAGGTGAACCTGCGGAAGGATCATTGTCGAAACC--TGCC-CAGCGGCACGACCCGCGAACAAGTTT--CTC--AGCA-CACCACCC-GCCCCTCCG---AGCAGT--GGGGAG--------CGG--CCGC-ACGG--TCCCTC------------TCCTC-------GGCTCACGAA-CAAAA-CCCCGGCGCCGGACGCGCCAAGGACC--ATGAGGG--CACG-------CCCC-ATCG-CCCCGGGAACGGGGCGCCGCGGCTTC-TTTCGC-TAC---GA--------GC-ACGACTCTCGGCAACGGATATCTCGGCTCTCGCATCGATGAAGAACGTAGCGAAATGCGATACTTGGTGTGAATTGCAGAATCCC????????????????????????????????????????????????????????????????????????????????????????????????????????????????????????????????????????????????????????????????????????????????????????????????????????????????????????????????????????????????????????????????????????????????????????????????????????????????????????????????????????????????0?110?10001001000000100000?1?1?100000?1?1010?00?100??0??100?010001?10?0000?100??11010000111?11????????????????????????????????????????????
SAL161_Casearia_grewiifolia                  ??????????????????????????AGTCGTAACAAGGTTTCCGTAGGTGAACCTGCGGAAGGATCATTGTCGGAACC-CTGCC-CCGCAGAACGACCCGCGAACCAGTTT--CTCCAC-------CACTCG-CCCCCCCC---AGCCGT--TGGGAG--------CGG-CCCGT-GCGG--TCGCTG------------CCCTC-------GGCACACGAA-CAAAA-CCCCGGCGCCGGACGCGCCAAGGACCC-ATGAGAG--CACG-------CCCA-ATCGG-CCCGGGAACGGGGCGACGCGGCATC-TTTCGC-TAT---GA--------GC-ACGACTCTCGGCAACGGATATCTCGGCTCTCGCATCGATGAAGAACGTAGCGAAATGCGATACTTGGTGTGAATTGCAGAATCCCGTGAACCATCGAGTCTTTGAACGCAAGTTGCGCCCGAGGCCC-ACTCGGCCGAGGGCACGTCCGCCTGGGTGTCACGCGTCGTCGCCCC-AAA-AAGGCGGATGTTGGCCTCCCGCGCGCTC-CCGCTCGCGGTTGGCCC-AAAATCGAAGTCC-CGGCGACGGTCGCCACGACGAGCGGTGGTTGAGAGA---CCCTCGGACACG--GTCGTGCGCGTGCCTCGTCGCCT-GTTC-GGACCTC-ACGGACCCTC-GAGCG-CC-G-GTTG----CGGACGCTCTCGTTTGCGACCCCAGGTCGGGCGGG??????????????????????????01010?1000001?000000000100?1?1?1000001001010?00?100??0??100?01000100010000?100??11001000111?1101001000010011011100001011001111000??1?00???
SAL164_Casearia_deplanchei                   ????????????????????????????????????????????????????????????????????????????????????????GCAGAACGACCCGCGAACCAGTTT--CTCCACGGG-CGCGCCCCGCCCCCTCCC---AGCCGT--TGGGAG--------CGG-CCCGT-GCGG--TCGCTG----------CCCCCTC-----GGCTCACACGAA-CAAAA-CCCCGGCGCCGGACGCGCCAAGGACCC-ATGAGAG--CCCG-------CCCC-ATCGG-CCCGGGAACGGGGCGACGCGGCATC-TTTCGC-TAT---GA--------GC-ACGACTCTCGGCAACGGATATCTCGGCTCTCGCATCGATGAAGAACGCAGCGAAATGCGATACTTGGTGTGAATTGCAGAATCCCGTGAACCATCGAGTCTTTGAACGCAAGTTGCGCCCGAGGCCC-ATTCGGCCGAGGGCACGTCCGCCTGGGTGTCACGCGTCGTCGCCCC-AAA-AAG-CGGATGTTGGCCTCCCGCGCGCTC-CCGCTCGCGGTTGGCCT-AAAATCGAAGTCC-CGGCGGCGGTCGCCACGACGAGCGGTGGTTGAGAGA---CCCTCGGACACG--GTCGTGCGCGTGCCTCGTCGCCC-GTTC-GGACCTC-ACGGACCCTC-GAGCG-CC-G-GTTT---GCGGACGCTCTCGTTTGCGACCCCAGGTCGGGCGGGACCACCC--GCTGAGTTTAAGCATAT??????10000001000000000000?1?1?1000001001010?001000?00?1000001000100010000?100??11001000111?1101001000010111011100001011001111000?10?00100
SAL167_Casearia_apodantha                    ?????????????????????????????????????????????????????????????????????????????CCTCTGCC-CAGCAGAACGACCCGCGAACCAGTCC--CTCGGCCCA-TGCCCCCTCGCCCCCCCG---AGCCGT-GGGGGGG--------CGG-CCCTT-GCGGC-GCCCC-------------TCCTC-------GGCTCACGAA-CAAAACCCCCGGCGCTGGACGCGCCAAGGACCC-AAGGGGG----CG-------CCCC-CTCGG-ACCGGGAACGGCGCGTCGCTTCCTC-TTTCGC-TGC---GA--------GC-ACGACTCTCGGCAACGGATATCTCGGCTCTCGCATCGATGAAGAACGTAGCGAAATGCGATACTTGGTGTGAATTGCAGAATCCCGTGAACCATCGAGTCTTTGAACGCAAGTTGCGCCCGAGGCCT-ACT-GGCCGAGGGCACGTCCGCCTGGGTGTCATGCATCGTCGCCCC-AAA-AGG-CGGATATTGGCCTCCCGCGCGCCC-ACGCTCGCGGTTGGCCC-AAAATCGA-GTCC-CGGCGGTGGTCGCCACGACGAGCGGTGGCTGGGAGA---CCCTCGGACACG--GTCGTGCGCGTGCCTCTTCGCCA-GTTY-GGATCTC-ATGGACCCTC-GAGCG-CC-G-CTTC---GCGGACGCTCTCGCTCGCGACCCCAGGTCGGGCGGGACCACCC--GCTGAGTTTAAGCATAT?0010?10000001000000000000?110?10000010010001?1??00??0??100?01000000010000???1??11001000111?1101011000010111111100001011001111000?10?00100
SAL169_Casearia_javitensis                   ????????????????????????????????????????????????????????????????????????????????????????????????????????????????????????????????????????????????????????????????????????????????????????????????????????????????????????????????????????????????????????????????????????????????????????????????????????????????????????????????????????????????????????????????????????????????????GCATCGATTGAGAACGCAGCGAAATGCGATACTTGGTGTGAATTGCAGAATCCCGTGAACCATCGAGTCTTTGAACGCAAGTTGCGCCCGAGGCCT-GCT-GGCCGAGGGCACGCCTGCCTGGGTGTCACGCATCGTCGCCCC-CAACGGG-CGGATAATGGCCTCCCGCGCGCTC-TCGCTCGCGGTTGGCCT-AAAATCGA-GTCCACGGTGACGGTCGCCACGACGAGCGGTGGTTGCGAGA---CCCTCGGACACG--GTCGTGCGCTTGATTGGTTGCCC-ATAC-GGATCTC-ACGGACCCTG-GAGCT-CC-G-GTTT---GCGGACGCTCTCGTT-GCGACCCCAGGTCAGGCGGGACCACCC--GCTGAGTTTAAGCATAT??????????????????????????????????????????????????????????????????????????????????????????????01011000000111101100001011001111000?10?01100
SAL170_Casearia_tremula                      ???????????????????????AAAAGTCGTAACAAGGTTTCCGTAGGTGAACCTGCGGAAGGATCATTGTCGGAACC--TGCC-CCGCAAAACGACCCGCGAACCAGTTT--CCCATCGCA-GGCCACCCG-CCCCTCCC---AGCCGT--TGGGAG--------CGG-CCCAGTGCGG--TCCCTC------------CCCTC-------GGTGCACGAA-CAAAA-CCCCGGCGCGGGACGCGCCAAGGACC--ATGAGAG--CGTG-------CCCC-ATCGGCCCCGGGAACGGGGCGCGGCGTCTTC-TTTCGC-AAT---GA--------GC-ACGACTCTCGGCAACGGATATCTCGGCTCTCGCATCGATGAAGAACGTAGCGAAATGCGATACTTGGTGTGAATTGCAGAATCCCGTGAACCATCGAGTATTTGAACGCAAGTTGCGCCCGAGGCCT-ACG-GGTCGAGGGCACGTCCGCCTGGGTGTCACGCGTCGTCGCCCC-AAA-AAG-CGGAAATTGGCCTCCCGTGCGCTC-CGGCTCGTGGTTGGCCC-AAAATCGA-GTCT-CGGCGACGGTCGCCACGACGAGCGGTGGTTGGAAGACGACCCTCGGACATG--GTCGTGCGCGTGCCTCGTCGCCC-GTTG-GGATCTC-ACGGACCCTT-GAGCG-CC-G-GTTT---GCGGACGCTCTCGTTTGCGACCCCAGGTCGGGCGGGACCACCC--GCTGAGTTTAAGCATAT0?110?10000001000000000100?1?1?1000001000010?00?100??0??100?010001?10?0000?100??11000000111?1101011000010111110100001011001111000?10?00100
SAL185_Casearia_corymbosa                    ?????????????????????????????????????????????????????????????????????????????????????????????????????????????TTT-TCCCATCGCA-GGCCCCCGG-CC----CC---GCCCGC--GGGGAG--------CGGCCCCGC-AGGG--TCCCTC------------CCCTC-------GGCGCACGAA-CAAAA-CCCCGGCGCGGGACGCGCCAAGGACC--ATGAGAG--CGCG-------CCCC-GTCGGCCCCGGGAACGGGGCGCGGCGTCTTC-TTTCGA-TAT---GA--------GC-ATGACTCTCGGCAACGGATATCTCGGCTCTCGCATCGATGAAGAACGTAGCGAAATGCGATACTTGGTGTGAATTGCAGAATCCCGTGAACCATCGAGTCTTTGAACGCAAGTTGCGCCCGAGGCCC-ACG-GGCCGAGGGCACGTCCGCCTGGGTGTCACGCATCGTCGCCCC-GGA-AAG-CGGAAATTGGCCTCCCGCGCGCTC-CCGCTCGCGGCTGGCCC-AAAATCGAAGTCC-CGGCGACGGTCGCCACGACGAGCGGTGGTTGGGAGA---CCCTCGGACACACGGTCGTGCGCGCGCCCCGTCGCCC-GTTT-GGACCTC-ACGGACCCTC-GAGCG-CC-G-GTTT---TCGGACGCTCTCGTTGCGA????????????????????????????????????????????????100000001000000000101?1?1?1000000001010?00?100??0??100?010001?10?0000?100??11000000111?1101011000010111011000001011001111000?10?00???
SAL188_Casearia_sylvestris                   ???????????????????????????????????AAGGTTTCCGTAGGTGAACCTGCGGAAGGATCATTGTCGAAACC--TGCC-TAGCAGAACGACCCGCGAACCAGTTT--CTTGACACA-CGCCACCCG-CCCCTCCGAAGAGCCGT--GGGGAG----------GACCCTT-GCGG--CCCCTC------------TCCCC-------GGCCCACGAA-CAAAA-CCCCGGCGCGGGATGCGCCAAGGACC--ATGGGAG--CACG-------CCCC-CTCGG-CCTGGGAACGGGGCGCTGCGTCTTC-TTTTGC-CAT---GA--------GC-ACGACTCTCGGCAACGGATATCTCGGCTCTCGCATCGATGAAGAACGTAGCGAAATGCGATACTTGGTGTGAATTGCAGAATCCCGTGAACCATCGAGTCTTTGAACGCAAGTTGCGCCCGCGGCCT-ACT-GGCCTAGGGCACGTCCGCCTGGGTGTCACGCGTCGTCGCCCC-AGA-AAG-CGGATATTGGCCTCCCGCATGCTC-CGGCTTGCGGTTGGCCC-AAAATCGA-GTCC-CGGCGACGGTCGCCACGACGAGCGGTGGTTGAGAGA---CCCTCGGACACG--GTCGTGAGCGTGCCTCGTCGCCC-GTTC-GGGTCTC-ACGGACCCTC-GAGCG-CC-G-GTTT---GCGGACGCTCTCGTTTGGGACCCCAGGTCGGGCGGGACCACCC--GCTGAGTTTAA??????0?110?1000000100000000010000?1??1000?0001010?00?100??0??100?010001?10?0000?100??11001000111?1101011000010111111100001011001111000?10?001??
SAL198_Casearia_aculeata                     ??????????CGCCAGTGGAAGTAAAAGTCGTAACAAGGTTTCCGTAGGTGAACCTGCGGAAGGATCATTGTCGAAGCCTCTGCC-CCGCAGAACGACCCGCGAACCAGTTG-TCTCGATGCA-CGCCTCCCG-CCCCTCCC---GGCCGT--GGGGAG--------CGGGCCCGC-GCGG--TCCCTC------------CCCTG-------GGCCGACGAA-CAAAA-CCCCGGCGCCGGACGCGCCAAGGACCC-ACGAGAG--CACG-------CCCC-ATCGG-CCCGGGAACGGGACGCCGCGGCTCC-TCTCGC-CGC---GA--------GC-ACGACTCTCGGCAACGGATATCTCGGCTCTCGCATCGATGAAGAACGTAGCGAAATGCGATACTTGGTGTGAATTGCAGAATCCCGTGAACCATCGAGTCTTTGAACGCAAGTTGCGCCCGAGGCCTCGC--GGCCGAGGGCACGTCCGCCTGGGTGTCACGCATCGTCGCCCC-CAA-GAGGCGGATGTTGGCCTCCCGCGCGCTC-CCGCTCGCGGTTGGCCC-AAAATCGA-GTCC-CGGCGGCGGTCGCCACGACGAGCGGTGGTTGAGAGA---CCCTCGGACACG--GTCGTGCGCGTTCCCCGCCGCCC--TTC-GGATCTC-ACGGACCCTC-GAGCG-CC-G-GTTG--CGCGGACGCTCTCGTTTGCGACCCCAGGTCGGGCGGGACCACCC--GCTGAGTTTAAGCATAT00010100000001000000000100?1?1?1000000001010?00?100??0??100?01000100010000?100??11001000111?11001?100001001111110000?111001111000100000100
SAL200_Casearia_sylvestris                   ??????????????????????????????????CAAGGTTTCCGTAGGTGAACCTGCGGAAGGATCATTGTCGAAACC--TGCC-TAGCAGAACGACCCGCGAACCAGTTT--CTCGACGCA-CGCCACCCG-CCCCTCCGAAGAGCCGT--GGGGAG----------GACCCTT-GTGG--CCCCTC------------TCCCC-------GGCCCACGAA-CAAAA-CCCCGGCGCGGGACGCGCCAAGGACC--ATGGGAG--CGCG-------CCCC-CTTGG-CCCGGGAACGGGGCGCCGCGTCTTC-TTTCGC-CAT---GA--------GC-ACGACTCTCGGCAACGGATATCTCGGCTCTCGCATCGATGAAGAACGTAGCGAAATGCGATACTTGGTGTGAATTGCAGAATCCCGTGAACCATCGAGTATTTGAACGCAAGTTGCGCCCGCGGCCT-ACT-GGCCTAGGGCACGTCCGCCTGGGTGTCACGCATCGTCGCCCC-AGA-AAG-CGGATATTGGCCTCCCGCTCGCTC-CGGCTTGCGGTTGGCCT-AAAATCGA-GTCC-CGGCGACGGTCGCCACGACGAGCGGTGGTTGAGAGA---CCCTCGGACACG--GTCGTGAGCGTGCCTCGTCGCCC-GTTC-GGATCTC-ACGGACCCTC-GAGCG-CC-G-GTTT---GCGGACGCTCTCGTTTGCGACCCCAGGTCGGGCGGGACCACCC--GCTGAGTTTAAGC????0?110?1000000100000000010000?1??1000?0001010?00?100??0??100?010001?10?0000?100??11001000111?1101011000010111111100001011001111000?10?0010?
SAL209_Casearia_aculeata                     ??????????????????????????AGTCGTAACAAGGTTTCCGTAGGTGAACCTGCGGAAGGATCATTGTCGAAGCCTCTGCC-CCGCAGAACGACCCGCGAACCAGTTG-TCTCGATGCA-CGCCTCCCG-CCCCTCCC---GGCCGT--GGGGAG--------CGGGCCCGC-GCGG--TCCCTC------------CCCTG-------GGCCAACGAA-CAAAA-CCCCGGCGCCGGACGCGCCAAGGACCC-ACTAGAG--CACG-------CCCC-ATCGG-CCCGGGAACGGGACGCCGCGGCTCC-TCTCGC-TGC---TA--------GC-ACGACTCTCGGCAACGGATATCTCGGCTCTCGCATCGATGAAGAACGTAGCGAAATGCGATACTTGGTGTGAATTGCAGAATCCCGTGAACCATCGAGTCTTTGAACGCAAGTTGCGCCCGAGGCCTCGC--GGCCGAGGGCACGTCCGCCTGGGTGTCACGCATCGTCGCCCC-CAA-GAG-CGGATGTTGGCCTCCCGCGCGCTC-CCGCTCGCGGTTGGCCC-AAAATCGA-GTCC-CGGCGGCGGTCGCCACGACGAGCGGTGGTTGAGAGA---CCCTCGGACACG--GTCGTGCGCGTTCCCCGCCGCCC--TTC-GGATCTC-ACGGACCCTC-GAGCG-CC-G-GTTG--CGCGGACGCTCTCGTTTGCGACCCCAGGTCGGGCGGGACCACCC--GCTGAGTTTAAGCATAT00010100000001000000000100?1?1?1000000001010?00?100??0??100?01000100010000?100??11001000111?11001?100001011111110000?111001111000100000100
SAL210_Casearia_aculeata                     ?????????????????????????????CGTAACAAGGTTTCCGTAGGTGAACCTGCGGAAGGATCATTGTCGAAGCCTCTGCC-CCGCAGAACGACCCGCGAACCAGTTG-TCTCGATGCA-CGCCTCCCG-CCCCTCCC---GGCCGT--GGGGAG--------CGGGCCCGC-GCGG--TCCCTC------------CCCTG-------GGCCAACGAA-CAAAA-CCCCGGCGCCGGACGCGCCAAGGACCC-ACTAGAG--CACG-------CCCC-ATCGG-CCCGGGAACGGGACGCCGCGGCTCC-TCTCGC-TGC---TA--------GC-ACGACTCTCGGCAACGGATATCTCGGCTCTCGCATCGATGAAGAACGTAGCGAAATGCGATACTTGGTGTGAATTGCAGAATCCCGTGAACCATCGAGTCTTTGAACGCAAGTTGCGCCCGAGGCCTCGC--GGCCGAGGGCACGTCCGCCTGGGTGTCACGCATCGTCGCCCC-CAA-GAG-CGGATGTTGGCCTCCCGCGCGCTC-CCGCTCGCGGTTGGCCC-AAAATCGA-GTCC-CGGCGGCGGTCGCCACGACGAGCGGTGGTTGAGAGA---CCCTCGGACACG--GTCGTGCGCGTTCCCCGCCGCCC--TTC-GGATCTC-ACGGACCCTC-GAGCG-CC-G-GTTG--CGCGGACGCTCTCGTTTGCGACCCCAGGTCGGGCGGGACCACCC--GCTGAGTTTAAGCATAT00010100000001000000000100?1?1?1000000001010?00?100??0??100?01000100010000?100??11001000111?11001?100001011111110000?111001111000100000100
SAL213_Casearia_tremula                      ??????????CGCCAGTGGAAGTAAAAGTCGTAACAAGGTTTCCGTAGGTGAACCTGCGGAAGGATCATTGTCGGAACC--TGCC-CCGCAAAACGACCCGCGAACCAGTTT--CCCATCGCA-GGCCACCCG-CCCCTCCC---AGCCGT--TGGGAG--------CGGCCCAGT-GCGG--TCCCTC------------CCCTC-------GGTGCACGAA-CAAAA-CCCCGGCGCGGGACGCGCCAAGGACC--ATGAGAG--CGTG-------CCCC-ATCGGCCCCGGGAACGGGGCGCGGCGTCTTC-TTTCGC-AAT---GA--------GC-ACGACTCTCGGCAACGGATATCTCGGCTCTCGCATCGATGAAGAACGTAGCGAAATGCGATACTTGGTGTGAATTGCAGAATCCCGTGAACCATCGAGTATTTGAACGCAAGTTGCGCCCGAGGCCT-ACG-GGTCGAGGGCACGTCCGCCTGGGTGTCACGCGTCGTCGCCCC-AAA-AAG-CGGAAATTGGCCTCCCGTGCGCTC-CGGCTCGTGGTTGGCCC-AAAATCGA-GTCT-CGGCGACGGTCGCCACGACGAGCGGTGGTTGGAAGACGACCCTCGGACATG--GTCGTGCGCGTGCCTCGTCGCCC-GTTG-GGATCTC-ACGGACCCTC-GAGCG-CC-G-GTTT---GCGGACGCTCTCGTTTGCGACCCCAGGTCGGGCGGGACCACCC--GCTGAGTTTAAGCATAT0?110?10000001000000000100?1?1?1000000001010?00?100??0??100?010001?10?0000?100??11000000111?1101011000010111110100001011001111000?10?00100
SAL218_Casearia_prunifolia                   ?????????????????????????????CGTAACAAGGTTTCCGTAGGTGAACCTGCGGAAGGATCATTGTCGAAGCC--TGCC-TAGCAGAACGACCCGCGAACTAGTTT--CTCGACGCA-CGCCGCCCG-TCCCTCCG---AGCCGT--GGGGAG--------CGG-CCCGT-GCGG--CCCCTC------------TCCTCCAC----GGCTCACGAA-CAAAA-CCCCGGCGCGGGACGCGCCAAGGAAC--ATGAGAG--CACG-------CCCC-CTCGG-CCCGGGAACGGGGCGCCGCGGCTTC-TTTCGC-AAT---GA--------GC-ACGACTCTCGGCAACGGATATCTCGGCTCTCGCATCGATGAAGAACGCAGCGAAATGCGATACTTGGTGTGAATTGCAGAATCCCGTGAACCATCGAGTCTTTGAACGCAAGTTGCGCCCGAGGCCT-ACT-GGCCGAGGGCACGTCCGCCTGGGTGTCACGCATCGTCGCCCC-CA--AAGGCGGAAGTTGGCCTCCCGCGCGCTC-CCGCTCGCGGTTGGCCC-AAAATCGA-GTCC-CGGCGGCGGTCGCCACGACGAGCGGTGGTTGAGAGA---CCCTCGGACACG--GTCGTGCGCGCGCCTAGTCGCCG-GTTC-GGACCTC-AAGGACCCTCCGAGCG-CC-G-GTTT---GCGGACGCTCTCGTTTGCGACCCCAGGTCGGGCGGGACCACCC--GCTGAGTTTAAGCATAT0?110?10000001000000000100?1?1?1000001001010?00?100??0000001010001?10?0000?100??11001000111?110101100?1?0011111100001011000111000?10?00100
SAL242_Casearia_euceraea                     ??????????????????????????????TAACAAAGGGTTCCGTAGGTGAACCTGCGGAAGGATCATTGTCGGAACCTCTGCC-CAGCAGAACGACCCGCGAACTAGTTC--CTCGACCCA-GGCCCCCTCGCCTCCCCG---AGCCGT--GGGGGG---GC-----GGCCCGT-GCGG--TCCCTC------------TCCCC-------GGCTCACGAA-CAAAAACCCCGGCGCCGGACGCGCCAAGGACC--ATG-----AGACGGGGGGGAGCCCCCTCGG-CCCGGGAACGGGCTGCCGCGCCTTC-CTTCGCCTGC---GA--------GC??????????????????????????????????????????????CGCAGCGAAATGCGATACTTGGTGTGAATTGCAGAATCCCGTGAACCATCGAGTCTTTGAACGCAAGTTGCGCCCGAGGCCT-ACT-GGCCGAGGGCACGTCCGCCTGGGCGTCACGCATCGTCGCCCC-CAA-GAGGCGGATACTGGCCTCCCGCGCGCCC-CCGCTCGCGGTTGGCCC-AAAATCGA-GTTC-CGGCGACGGTCGCCACGACGAGCGGTGGTTGGGAGA---CCCTCGGACACG--GTCGTGCGCGCGCCTCGTCGCTC-GTTC-GGATCTC-GCGGACCCTC-GAGCG-TTCG--TTC--TGCGGACGCTCTCGTTCGCGACCCCAGGTCGGGCGGGGCCACCC--GCTGAGTTTAAGCATAT00010?10000001000000000000?1?110000010001010?00?100??0??100?010000?10?0010?0000000001000101?1?0101100001001111110000101100110?100100000100
;
END;


[End of File]
