# Supplementary material for: Nested singletons in molecular trees: Utility of adding morphological and geographical data from digitized herbarium specimens to test taxon concepts at species level in the case of Casearia (Salicaceae)
Source: Ecol Evol. 2023 Jan 17;13(1):e9736. doi: 10.1002/ece3.9736 (PMC9843533; doi:10.1002/ece3.9736)
Supplement: Supplementary file 6 — Table S1. [file ECE3-13-e9736-s006.xlsx]

## Sheet: Tabelle1
Individual	Herbarium	Voucher nb/collect information	Country	Link to digitized specimen	Lleaf	Wleaf	Lpet	Lped	Margins	Color	Discolorous	Pubescens	Flw_nb	Tip	Mucron
C. arborea1	B	B 10 0670063	CU	https://ww2.bgbm.org/Herbarium/specimen.cfm?Barcode=B100670063	6.6375	1.73333	0.283333	1		2	1	1
C. arborea2	B	B 10 0411336	JM		5.42273	1.47778	0.236842	1		1	1	1
C. arborea3	COL	COL000232564	CO	http://www.biovirtual.unal.edu.co/es/colecciones/detail/7824/	8.52	2.98571	0.42	1		2	1	1
C. arborea4	COL	COL000232580	CO	http://www.biovirtual.unal.edu.co/es/colecciones/detail/17247/	13.5714	3.54286	0.375	1		2	1	1
C. arborea5	COL	COL000232532	CO	http://www.biovirtual.unal.edu.co/es/colecciones/detail/20155/	11.4667	3.22	0.3375	1		2	1	1
C. arborea6	COL	COL000232556	CO	http://www.biovirtual.unal.edu.co/es/colecciones/detail/33021/	7.11429	3.02	0.354545	1		2	1	1
C. arborea7	COL	COL000232544	CO	http://www.biovirtual.unal.edu.co/es/colecciones/detail/129634/	6.95833	1.66154	0.21875	1		2	1	1
C. arborea8	COL	COL000232552	CO	http://www.biovirtual.unal.edu.co/es/colecciones/detail/179042/	8.3625	2.47273	0.2	1		2	0	0
C. arborea9	COL	COL000232538	CO	http://www.biovirtual.unal.edu.co/es/colecciones/detail/204765/	9.6	3.21667	0.383333	1		2	0	0
C. arborea10	COL	COL000232562	CO	http://www.biovirtual.unal.edu.co/es/colecciones/detail/244363/	8.84444	2.51667	0.23	1		2	1	1
C. arborea11	COL	COL000232528	CO	http://www.biovirtual.unal.edu.co/es/colecciones/detail/257731/	11.2	3.61667	0.257143	1		2	0	1
C. arborea12	COL	COL000232576	CO	http://www.biovirtual.unal.edu.co/es/colecciones/detail/258383/	7.62857	2.9875	0.38	1		3	0	0
C. arborea13	COL	COL000232536	CO	http://www.biovirtual.unal.edu.co/es/colecciones/detail/331567/	11.3	3.3	0.475	1		3	1	1
C. arborea14	COL	COL000369200	CO	http://www.biovirtual.unal.edu.co/es/colecciones/detail/554384/	8.48889	2.88571	0.32	1		2	1	1
C. arborea15	COL	COL000455315	CO	http://www.biovirtual.unal.edu.co/es/colecciones/detail/692453/	13.8	3.45	0.3	1		3	1	0
C. arborea16	NY	NY01020682	PR	http://sweetgum.nybg.org/science/vh/specimen-details/?irn=1112322	6.875	1.9	0.2	1		2	1	1
C. arborea17	NY	NY01020675	PR	http://sweetgum.nybg.org/science/vh/specimen-details/?irn=1112305	8.45556	2.4	0.257143	1		2	1	1
C. arborea18	NY	NY01087686	PR	http://sweetgum.nybg.org/science/vh/specimen-details/?irn=1196450	6.35714	1.8	0.225	1		1	1	1
C. arborea19	NY	NY01386442	DO	http://sweetgum.nybg.org/science/vh/specimen-details/?irn=1654629	6.53338	1.9045	0.250083	1		2	1	1
C. arborea20	NY	NY01386485	HT	http://sweetgum.nybg.org/science/vh/specimen-details/?irn=1654672	4.99427	1.37513	0.215417	1		2	1	1
C. arborea21	NY	NY01026496	PR	http://sweetgum.nybg.org/science/vh/specimen-details/?irn=1112514	9.324	2.66958	0.258909	1		2	1	1
C. arborea22	NY	NY01026490	PR	http://sweetgum.nybg.org/science/vh/specimen-details/?irn=1112529	9.50808	2.73883	0.29575	1		1	1	1
C. arborea23	NY	NY01020676	PR	http://sweetgum.nybg.org/science/vh/specimen-details/?irn=1112307	3.67367	0.978917	0.2167	1		2	1	1
C. arborea24	NY	NY01026494	PR	http://sweetgum.nybg.org/science/vh/specimen-details/?irn=1112517	9.48167	2.80667	0.274182	1		1	1	1
C. arborea25	NY	NY01386505	JM	http://sweetgum.nybg.org/science/vh/specimen-details/?irn=1654692	9.04809	2.28062	0.3144	1		2	1	0
C. arborea26	NY	NY01386496	JM	http://sweetgum.nybg.org/science/vh/specimen-details/?irn=1654683	5.62885	1.51845	0.290727	1		2	1	1
C. arborea27	NY	NY01386432	JM	http://sweetgum.nybg.org/science/vh/specimen-details/?irn=1654619	8.40518	2.57333	0.345375	1		2	1	0
C. arborea28	P	P00371634	GF	https://science.mnhn.fr/institution/mnhn/collection/p/item/p00371634	3.91493	2.4975	0.273	1		2	1	1
C. arborea29	P	BM000624363	PE	https://data.nhm.ac.uk/dataset/collection-specimens/resource/05ff2255-c38a-40c9-b657-4ccb55ab2feb?filters=collectionCode%3Abot%7CcatalogNumber%3Abm000624363	12.6547	3.9408	0.419	1		2	0	0
C. arborea30	P	BM000624351	Leeward Islands	https://data.nhm.ac.uk/dataset/collection-specimens/resource/05ff2255-c38a-40c9-b657-4ccb55ab2feb/record/4985610	3.22886	0.8068	0.26475	1		1	0	1
C. arborea31	P	P00689741	PR	https://science.mnhn.fr/institution/mnhn/collection/p/item/p00689741	6.04443	1.439	0.26575	1		2	1	1
C. arborea32	K	K00471187	JM	http://apps.kew.org/herbcat/getImage.do?imageBarcode=K000471187	6.524	1.7265	0.325	1		2	1	1
C. arborea33	U	U0002158	SU		5.898	1.80233	0.28125	1		2	1	1
C. arborea34	M	M0113034	BR	https://plants.jstor.org/stable/10.5555/al.ap.specimen.m0113034?searchUri=filter%3Dfree_text%26so%3Dps_group_by_genus_species%2Basc%26Query%3DM0113034	6.60717	2.0445	0.380667	1		2	0	1
C. arborea35	L	L0010559	BR	https://bioportal.naturalis.nl/multimedia/L++0010559_2085448760/associatedSpecimenReference=L++0010559%40BRAHMS&associatedSpecimenReferenceOperator=EQUALS&from=0&referrer=Z2VudXNPck1vbm9taWFsPWNhc2VhcmlhJnNwZWNpZmljRXBpdGhldD1hcmJvcmVhJmNvbGxlY3RvcnNGaWVsZE51bWJlcj01OTY5JmxvZ2ljYWxPcGVyYXRvcj1BTkQmZnJvbT0wJnNpemU9MTAw	6.0105	1.5885	0.272	1		2	1	1
C. arborea36	L	L0010561	PE	https://bioportal.naturalis.nl/multimedia/L++0010561_627621121/associatedSpecimenReference=L++0010561%40BRAHMS&associatedSpecimenReferenceOperator=EQUALS&from=0&referrer=Z2VudXNPck1vbm9taWFsPWNhc2VhcmlhJnNwZWNpZmljRXBpdGhldD1hcmJvcmVhJmNvbGxlY3RvcnNGaWVsZE51bWJlcj0zMTAwJmxvZ2ljYWxPcGVyYXRvcj1BTkQmZnJvbT0wJnNpemU9MTAw	5.59514	2.1985	0.191	1		2	1	1
C. arborea37	NY	NY00097928	BO	http://sweetgum.nybg.org/science/vh/specimen-details/?irn=490619	10.786	3.7155	0.384167	1		1	1	0
C. arborea38	NY	G00355576	PR	https://www.ville-ge.ch/musinfo/bd/cjb/chg/result.php?type_search=simple&lang=en&criteria=G00355576&mode=tout	8.35667	2.6165	0.3306	1		2	1	1
C. arborea39	G	G00355581	BR	https://www.ville-ge.ch/musinfo/bd/cjb/chg/result.php?type_search=simple&lang=en&criteria=G00355581&mode=tout	7.475	1.5065	0.4498	1		2	1	1
C. arborea40	P	P00790000	GF	https://science.mnhn.fr/institution/mnhn/collection/p/item/p00790000	9.3794	2.9542	0.431143	1		2	1	0
C. arborea41	U	U0002155	SU	https://plants.jstor.org/stable/10.5555/al.ap.specimen.u0002155?searchUri=filter%3Dfree_text%26so%3Dps_group_by_genus_species%2Basc%26Query%3Dcasearia%2Bglaberrima	11.2205	3.31925	0.500333	1		2	0	0
C. arborea42	B	Amaral et al., 164	BR		9.82222	2.9	0.275	1		2	0	1
C. arborea43	B	B 10 1150070	BR	https://www.jacq.org/detail.php?ID=1677932	5.97143	1.81667	0.357143	1		2	0	1
C. arborea44	B	333	PR		6.2	1.775	0.225	1		2	0	1
C. arborea45	B	B 10 1150067	MX	https://www.jacq.org/detail.php?ID=1677863	9.46667	2.2	0.3	1		2	0	0
C. arborea46	B	B 10 1150074	BR	https://www.jacq.org/detail.php?ID=1677960	6.775	1.9	0.333333	1		2	0	1
C. arborea47	B	B 10 1150069	GY	https://www.jacq.org/detail.php?ID=1677922	6.73333	2.05	0.383333	1		2	0	1
C. arborea48	B	B 10 1150068	GF	https://www.jacq.org/detail.php?ID=1677901	6.66	2.35	0.325	1		2	0	1
C. arborea49	B	B 10 1150071	GF	https://www.jacq.org/detail.php?ID=1677944	7.225	2.4125	0.24	1		2	1	1
C. arborea50	B	B 10 1150073	GY	https://www.jacq.org/detail.php?ID=1677958	8.57143	3.125	0.4	1		2	0	0
C. arborea51	B	B 10 1150076	BR	https://www.jacq.org/detail.php?ID=1677963	7.26	2.375	0.375	1		2	1	1
C. arborea52	B	B 10 0602666	VE	https://www.jacq.org/detail.php?ID=1677873	8.375	2.6	0.425	1		2	0	1
C. arborea53	B	B 10 1150075	BR	https://www.jacq.org/detail.php?ID=1677962	6.75556	1.82857	0.266667	1		2	1	1
C. arborea54	B	B 10 0361357	CU		4.91	1.575	0.2	1		2	1	1
C. arborea55	B	B 10 0361424	CU		4.66111	1.4125	0.242857	1		2	1	1
C. arborea56	B	B 10 0385965	CU		4.41429	1.35	0.25	1		2	1	1
C. arborea57	B	B 10 0411338	CU		4.52222	1.2	0.22	1		2	1	1
C. arborea58	B	B 10 0411340	CU		6.23333	1.92	0.2	1		2	1	1
C. arborea59	B	B 10 0535392	VE		9.58571	2.62	0.4	1		2	0	1
C. arborea60	B	B 10 0670063	CU		6.5	1.76667	0.2	0		2	1	0
C. grandiflora1	NY	NY897071	BR	http://sweetgum.nybg.org/science/vh/specimen-details/?irn=970998	7.192	2.34962	0.3675	0		2	1	1
C. grandiflora2	NY	NY2149994	BR	http://sweetgum.nybg.org/science/vh/specimen-details/?irn=2304442	5.98985	2.37815	0.332	0		2	1	1
C. grandiflora3	NY	NY2423032	BR	http://sweetgum.nybg.org/science/vh/specimen-details/?irn=2679976	8.6056	3.20243	0.394	0		1	1	1
C. grandiflora4	NY	NY02698818	BR	http://sweetgum.nybg.org/science/vh/specimen-details/?irn=2979344	6.29307	1.8306	0.289667	0		2	1	1
C. grandiflora5	NY	NY1039371	BR	http://sweetgum.nybg.org/science/vh/specimen-details/?irn=1485629	7.75071	2.70971	0.3368	0		1	1	1
C. grandiflora6	NY	NY00897070	BR	http://sweetgum.nybg.org/science/vh/specimen-details/?irn=970994	10.1464	2.80371	0.4244	0		3	1	1
C. grandiflora7	NY	NY00897217	BR	http://sweetgum.nybg.org/science/vh/specimen-details/?irn=972001	5.498	3.422	0.4	0		3	1	1
C. grandiflora8	COL	COL000232835	CO	http://www.biovirtual.unal.edu.co/es/colecciones/detail/11651/	8.58025	2.398	0.4455	0		2	1	1
C. grandiflora9	COL	COL000232828	CO	http://www.biovirtual.unal.edu.co/es/colecciones/detail/20161/	8.4025	2.45283	0.319	0		2	1	1
C. grandiflora10	COL	COL000232830	CO	http://www.biovirtual.unal.edu.co/es/colecciones/detail/23021/	8.74117	3.0788	0.374	0		2	1	1
C. grandiflora11	COL	COL000232822	CO	http://www.biovirtual.unal.edu.co/es/colecciones/detail/131511/	6.9492	2.32825	0.34	0		2	1	1
C. grandiflora12	COL	COL000232814	CO	http://www.biovirtual.unal.edu.co/es/colecciones/detail/245314/	10.327	3.303	0.2995	0		2	1	1
C. grandiflora13	COL	COL000376282	CO	http://www.biovirtual.unal.edu.co/es/colecciones/detail/563012/	7.73114	2.34175	0.405	0		1	1	1
C. grandiflora14	COL	COL000402936	CO	http://www.biovirtual.unal.edu.co/es/colecciones/detail/636045/	7.59987	2.10825	0.31575	0		1	1	1
C. grandiflora15	NY	NY00897175	BR	http://sweetgum.nybg.org/science/vh/specimen-details/?irn=971787	8.74625	2.1505	0.488	0		1	1	1
C. grandiflora16	NY	NY897149	BR	http://sweetgum.nybg.org/science/vh/specimen-details/?irn=971543	8.36143	3.153	0.34	0		2	1	1
C. grandiflora17	NY	NY00897150	BR	http://sweetgum.nybg.org/science/vh/specimen-details/?irn=971545	8.56387	2.0412	0.42	0		2	1	1
C. grandiflora18	NY	NY00897153	BR	http://sweetgum.nybg.org/science/vh/specimen-details/?irn=971561	6.95167	2.4176	0.617167	0		2	1	1
C. grandiflora19	NY	NY02149955	BR	http://sweetgum.nybg.org/science/vh/specimen-details/?irn=2304395	6.6455	1.8714	0.345667	0		2	1	1
C. grandiflora20	NY	NY2149978	BR	http://sweetgum.nybg.org/science/vh/specimen-details/?irn=2304423	6.676	2.683	0.286	0		2	1	1
C. grandiflora21	NY	NY2149986	BR	http://sweetgum.nybg.org/science/vh/specimen-details/?irn=2304431	9.42589	2.8574	0.4236	0		2	1	1
C. grandiflora22	NY	NY02149987	BR	http://sweetgum.nybg.org/science/vh/specimen-details/?irn=2304435	9.76987	3.31517	0.416333	0		2	1	1
C. grandiflora23	NY	NY2149990	BR	http://sweetgum.nybg.org/science/vh/specimen-details/?irn=2304438	8.13211	2.87286	0.37625	0		3	1	1
C. grandiflora24	NY	NY2149993	BR	http://sweetgum.nybg.org/science/vh/specimen-details/?irn=2304441	9.9174	2.20729	0.3848	0		2	1	1
C. grandiflora25	NY	NY2150002	BR	http://sweetgum.nybg.org/science/vh/specimen-details/?irn=2304450	7.469	2.47917	0.329333	0		2	1	1
C. grandiflora26	NY	NY2150004	BR	http://sweetgum.nybg.org/science/vh/specimen-details/?irn=2304452	8.96878	2.49786	0.3935	0		2	1	1
C. grandiflora27	NY	NY2150009	BR	http://sweetgum.nybg.org/science/vh/specimen-details/?irn=2304457	7.70878	2.4442	0.321	0		2	1	1
C. grandiflora28	NY	NY02150014	BR	http://sweetgum.nybg.org/science/vh/specimen-details/?irn=2304466	14.013	3.725	0.408333	0		2	1	1
C. grandiflora29	NY	NY2150015	BR	http://sweetgum.nybg.org/science/vh/specimen-details/?irn=2304468	6.851	2.59733	0.3785	0		2	1	1
C. grandiflora30	NY	NY02150020	BR	http://sweetgum.nybg.org/science/vh/specimen-details/?irn=2304474	5.9776	2.18025	0.293333	0		2	1	1
C. grandiflora31	P	P00506593	BR	https://science.mnhn.fr/institution/mnhn/collection/p/item/p00506593	4.7534	1.4005	0.55775	0		3	1	1
C. grandiflora32	NY	NY00097940	BR	http://sweetgum.nybg.org/science/vh/specimen-details/?irn=52819	5.54783	1.57925	0.316333	0		2	1	1
C. grandiflora33	B	B 10 0413404	BR	https://www.jacq.org/detail.php?ID=1678724	8.88571	2.2	0.45	0		2	1	1
C. grandiflora34	B	B 10 0573017	VE	https://www.jacq.org/detail.php?ID=1678676	8.625	3.14	0.3	0		2	0	1
C. grandiflora35	B	B 10 0615150	VE	https://www.jacq.org/detail.php?ID=1678674	7.78571	2.25	0.35	0		2	0	1
C. grandiflora36	B	B 10 1150098	BR	https://www.jacq.org/detail.php?ID=1678725	7.96667	2.54286	0.333333	0		2	0	1
C. manausensis1	NY	NY02150228	BR	http://sweetgum.nybg.org/science/vh/specimen-details/?irn=2304895	9.24643	2.37311	0.288455	0.23		1	1	0
C. manausensis2	NY	NY02150229	BR	http://sweetgum.nybg.org/science/vh/specimen-details/?irn=2304896	7.34322	2.39944	0.262111	0.2		3	0	0
C. manausensis3	NY	NY02150232	BR	http://sweetgum.nybg.org/science/vh/specimen-details/?irn=2304899	7.4472	2.47937	0.252143	0.292		3	0	0
C. manausensis4	NY	NY097949	BR	http://sweetgum.nybg.org/science/vh/specimen-details/?irn=539120	8.7212	2.84111	0.381	0.276667		3	0	0
C. manausensis5	NY	NY02150227	BR	http://sweetgum.nybg.org/science/vh/specimen-details/?irn=2304894	6.91543	2.5196	0.236733	0.2		3	0	1
C. manausensis6	NY	NY02150235	BR	http://sweetgum.nybg.org/science/vh/specimen-details/?irn=2304902	7.79556	2.29033	0.2354	0.3		3	0	0
C. manausensis7	NY	NY02150226	BR	http://sweetgum.nybg.org/science/vh/specimen-details/?irn=2304893	7.6288	2.2695	0.2145	0.275		3	0	0
C. manausensis8	NY	NY02150225	BR	http://sweetgum.nybg.org/science/vh/specimen-details/?irn=2304879	7.82733	2.63287	0.23	0.3		3	0	0
C. manausensis9	NY	NY02150231	BR	http://sweetgum.nybg.org/science/vh/specimen-details/?irn=2304898	8.61073	2.84827	0.223667	0.325		2	0	0
C. manausensis10	NY	NY02150233	BR	http://sweetgum.nybg.org/science/vh/specimen-details/?irn=2304900	9.01855	2.6654	0.26425	0.3		1	0	0
C. manausensis11	NY	K001216365	BR	http://apps.kew.org/herbcat/detailsQuery.do?imageId=802382&pageCode=1&presentPage=1&queryId=1&sessionId=B7CD1C94FFA8426E2287456AEB71E810&barcode=K001216365	8.09	2.76667	0.275	0.253333		2	0	0
C. manausensis12	NY	K001216370	BR	http://apps.kew.org/herbcat/detailsQuery.do?imageId=802398&pageCode=1&presentPage=1&queryId=2&sessionId=B7CD1C94FFA8426E2287456AEB71E810&barcode=K001216370	6.42222	2.55714	0.177778	0.2		1	0	0
C. manausensis13	NY	K001216366	BR	http://apps.kew.org/herbcat/detailsQuery.do?imageId=802386&pageCode=1&presentPage=1&queryId=3&sessionId=B7CD1C94FFA8426E2287456AEB71E810&barcode=K001216366	8.03333	2.98	0.24	0.18		2	0	0
C. mariquitensis1	NY	NY476217	BR	http://sweetgum.nybg.org/science/vh/specimen-details/?irn=733439	6.406	2.901	0.4905	0.28				1	<15
C. mariquitensis2	NY	NY2150244	BR	http://sweetgum.nybg.org/science/vh/specimen-details/?irn=2304944	11.4484	3.9662	0.5504	0.36				0	>15
C. mariquitensis3	NY	NY00897133	BR	http://sweetgum.nybg.org/science/vh/specimen-details/?irn=971384	8.69725	3.6278	0.4266	0.38				0	<15
C. mariquitensis4	K	K000471241	COL	http://apps.kew.org/herbcat/detailsQuery.do?imageId=740981&pageCode=1&presentPage=1&queryId=4&sessionId=B7CD1C94FFA8426E2287456AEB71E810&barcode=K000471241	7.597	3.806	0.501667	0.3				1	<15
C. mariquitensis5	K	K001216593	BR	http://apps.kew.org/herbcat/detailsQuery.do?imageId=804347&pageCode=1&presentPage=1&queryId=6&sessionId=B7CD1C94FFA8426E2287456AEB71E810&barcode=K001216593	9.39671	4.064	0.4925	0.3				0	<15
C. mariquitensis6	K	K001216592	BR	http://apps.kew.org/herbcat/detailsQuery.do?imageId=804346&pageCode=1&presentPage=1&queryId=7&sessionId=B7CD1C94FFA8426E2287456AEB71E810&barcode=K001216592	7.60733	2.753	0.475333	0.43				0	<15
C. mariquitensis7	K	K001216595	BR	http://apps.kew.org/herbcat/detailsQuery.do?imageId=804349&pageCode=1&presentPage=1&queryId=8&sessionId=B7CD1C94FFA8426E2287456AEB71E810&barcode=K001216595	7.53989	3.101	0.3888	0.35				0	<15
C. mariquitensis8	K	K001216601	BR	http://apps.kew.org/herbcat/detailsQuery.do?imageId=804355&pageCode=1&presentPage=1&queryId=9&sessionId=B7CD1C94FFA8426E2287456AEB71E810&barcode=K001216601	8.99733	2.60067	0.403667	0.5				0	<15
C. mariquitensis9	K	K001216599	BR	http://apps.kew.org/herbcat/detailsQuery.do?imageId=804353&pageCode=1&presentPage=1&queryId=10&sessionId=B7CD1C94FFA8426E2287456AEB71E810&barcode=K001216599	9.59067	2.86833	0.406	0.4				1	<15
C. mariquitensis10	K	K000471243	EC	http://apps.kew.org/herbcat/detailsQuery.do?imageId=169534&pageCode=1&presentPage=1&queryId=11&sessionId=B7CD1C94FFA8426E2287456AEB71E810&barcode=K000471243	8.53329	3.2092	0.268714	0.4				0	<15
C. mariquitensis11	U	U0002169	SU		14.094	4.0635	0.5375	0.275				0	<15
C. mariquitensis12	K	K000471243	EC	http://apps.kew.org/herbcat/detailsQuery.do?imageId=169534&pageCode=1&presentPage=1&queryId=11&sessionId=B7CD1C94FFA8426E2287456AEB71E810&barcode=K000471243	9.5345	3.45667	0.462333	0.3				0	<15
C. mariquitensis13	G	G00236798	EC		4.7	3.9	0.19	0.2				1	<15
C. mariquitensis14	K	K000471244	PE	http://apps.kew.org/herbcat/detailsQuery.do?imageId=169535&pageCode=1&presentPage=1&queryId=12&sessionId=B7CD1C94FFA8426E2287456AEB71E810&barcode=K000471244	9.499	3.0482	0.7	0.483333				0	<15
C. mariquitensis15	B	10502	BR		14.12	4.76667	0.85	0.26				0	<15
C. mollis1	NY	NY1386734	CU	http://sweetgum.nybg.org/science/vh/specimen-details/?irn=1654980	14.1187	6.9855	0.69225	0.44				1	<15
C. mollis2	NY	NY1386725	CU	http://sweetgum.nybg.org/science/vh/specimen-details/?irn=1654971	14.2045	6.84875	0.5855	0.3				1	>15
C. mollis3	NY	NY1386767	CU	http://sweetgum.nybg.org/science/vh/specimen-details/?irn=1655013	3.84686	1.267	0.456333	0.266667				1	>15
C. mollis4	NY	NY1386747	CU	http://sweetgum.nybg.org/science/vh/specimen-details/?irn=1654993	6.64738	3.24683	0.407286	0.5				1	<15
C. mollis5	NY	NY1386729	CU	http://sweetgum.nybg.org/science/vh/specimen-details/?irn=1654975	11.6388	5.748	0.70225	0.275				1	<15
C. mollis6	NY	NY1386751	CU	http://sweetgum.nybg.org/science/vh/specimen-details/?irn=1654997	9.48133	3.946	0.359	0.266667				1	<15
C. mollis7	NY	NY1386733	CU	http://sweetgum.nybg.org/science/vh/specimen-details/?irn=1654979	12.6612	5.2976	0.50425	0.266667				1	<15
C. mollis8	NY	NY1386742	CU	http://sweetgum.nybg.org/science/vh/specimen-details/?irn=1654988	5.81767	2.3352	0.3028	0.2				1	<15
C. mollis9	NY	NY1386758	CU	http://sweetgum.nybg.org/science/vh/specimen-details/?irn=1655004	6.1494	3.6224	0.583	0.275				1	<15
C. mollis10	NY	NY1386766	CU	http://sweetgum.nybg.org/science/vh/specimen-details/?irn=1655012	13.151	6.1048	0.511	0.25				1	>15
C. mollis11	NY	NY1386721		http://sweetgum.nybg.org/science/vh/specimen-details/?irn=1654967	14.5685	6.845	0.425667	0.35				1	>15
C. mollis12	NY	NY1386736		http://sweetgum.nybg.org/science/vh/specimen-details/?irn=1654982	6.16225	3.0304	0.379667	0.266667				1	>15
C. mollis13	NY	NY1386749		http://sweetgum.nybg.org/science/vh/specimen-details/?irn=1654995	11.7614	4.45675	0.478667	0.34				1	>15
C. mollis14	NY	NY1386720		http://sweetgum.nybg.org/science/vh/specimen-details/?irn=1654966	6.836	3.2885	0.3815	0.233333				1	<15
C. mollis15	P	P00679652	VE	https://science.mnhn.fr/institution/mnhn/collection/p/item/p00679652	10.4733	3.591	0.551	0.4				1	>15
C. mollis16	US	US00114881	VE	http://n2t.net/ark:/65665/m3c7e84218-d931-4b27-ab01-e7572e178657	10.5702	6.08825	0.853333	0.3				1	>15
C. mollis17	B	B 10 0069474	CU	https://www.jacq.org/detail.php?ID=1678062	11.3833	4.85	0.666667	0.2875				1	>15
C. mollis18	B	B 10 0434845	VE	https://www.jacq.org/detail.php?ID=1678321	7.76	3.74	0.633333	0.25				1	>15
C. mollis19	B	B 10 0487234	CU	https://ww2.bgbm.org/Herbarium/specimen.cfm?Barcode=B100487234	8.98333	4.06667	0.4	0.175				1	>15
C. mollis20	B	B 10 1103790	CU	https://www.jacq.org/detail.php?ID=1678066	13.42	6.15	0.571429	0.2				1	>15
C. mollis21	B	B 10 0480831	CU	https://ww2.bgbm.org/Herbarium/specimen.cfm?Barcode=B100480831	16.25	6.85	0.4	0.216667				1	>15
C. mollis22	B	B 10 1150100		https://www.jacq.org/detail.php?ID=1678683	6.7	4.15	0.25	0.242857				0	<15
C. selloana1	M	M0113065	BR	https://plants.jstor.org/stable/10.5555/al.ap.specimen.m0113065?searchUri=filter%3Dname%26so%3Dps_group_by_genus_species%2Basc%26Query%3Dcasearia%2Bselloana	7.27	1.69	0.68		4					2
C. selloana2	F	F0093243F	BR	https://plants.jstor.org/stable/10.5555/al.ap.specimen.f0093243f?searchUri=filter%3Dname%26so%3Dps_group_by_genus_species%2Basc%26Query%3Dcasearia%2Bselloana	3.78	2.06	0.41	0.23	4					2
C. selloana3	MAC	MAC0050542	BR		7.66	3.63	0.63	0.2	3					2
C. selloana4	HUFU	HUFU00022879	BR	https://reflora.jbrj.gov.br/reflora/geral/ExibeFiguraFSIUC/ExibeFiguraFSIUC.do?idFigura=97371639	9.94	3.05	1.11	0.4	4					2
C. selloana5	MAC	MAC0011263	BR		6.79	3.49	0.33		3					2
C. selloana6	HUEFS	HUEFS150905	BR		10.48	4.95	0.62		3					2
C. selloana7	MAC	MAC0034797	BR		9.6	4.35	0.9	0.35	3					2
C. selloana8	ESA	ESA80490	BR		9.65	3.07	0.59		3					2
C. selloana9	HUEFS	HUEFS150949	BR		9.15	4.34	0.74		3					2
C. selloana10	MAC	MAC0014945	BR		7.84	2.34	0.62	0.2	3					2
C. sylvestris1	COL	COL000233228	CO	http://www.biovirtual.unal.edu.co/es/colecciones/detail/6290/	7.3	2.6	0.3		2					1	0
C. sylvestris2	COL	COL000233080	CO	http://www.biovirtual.unal.edu.co/es/colecciones/detail/6292/	4.4	1.3	0.2		2					3	0
C. sylvestris3	COL	COL000233146	CO	http://www.biovirtual.unal.edu.co/es/colecciones/detail/23739/	6.7	2.3	0.2		3					1	0
C. sylvestris4	COL	COL000233086	CO	http://www.biovirtual.unal.edu.co/es/colecciones/detail/23760/	6	1.8	0.5		3					3	0
C. sylvestris5	COL	COL000233090	CO	http://www.biovirtual.unal.edu.co/es/colecciones/detail/33024/	1	3.1	0.3		3					1	0
C. sylvestris6	COL	COL000233224	CO	http://www.biovirtual.unal.edu.co/es/colecciones/detail/61752/	5.9	2.1	0.3		2					1	0
C. sylvestris7	COL	COL000233078	CO	http://www.biovirtual.unal.edu.co/es/colecciones/detail/77111/	6	1.5	0.7		3					1	0
C. sylvestris8	COL	COL000233074	CO	http://www.biovirtual.unal.edu.co/es/colecciones/detail/98592/	5.8	1.4	0.5		3					1	0
C. sylvestris9	COL	COL000233122	CO	http://www.biovirtual.unal.edu.co/es/colecciones/detail/127773/	10.8	3.2	0.4		3					1	0
C. sylvestris10	COL	COL000233132	CO	http://www.biovirtual.unal.edu.co/es/colecciones/detail/144028/	10.2	3.3	0.2		3					1	0
C. sylvestris11	COL	COL000233138	CO	http://www.biovirtual.unal.edu.co/es/colecciones/detail/208116/	12.7	4	0.3		3					1	0
C. sylvestris12	COL	COL000233116	CO	http://www.biovirtual.unal.edu.co/es/colecciones/detail/216720/	7.8	2.5	0.3		2					1	0
C. sylvestris13	COL	COL000233144	CO	http://www.biovirtual.unal.edu.co/es/colecciones/detail/222181/	7	2.3	0.2		2					1	0
C. sylvestris14	COL	COL000233120	CO	http://www.biovirtual.unal.edu.co/es/colecciones/detail/232360/	8.2	3.4	0.4		3					1	0
C. sylvestris15	COL	COL000233174	CO	http://www.biovirtual.unal.edu.co/es/colecciones/detail/287575/	7.6	2.1	0.2		2					1	0
C. sylvestris16	COL	COL000233170	CO	http://www.biovirtual.unal.edu.co/es/colecciones/detail/304343/	10.3	3.6	0.4		3					1	0
C. sylvestris17	COL	COL000233126	CO	http://www.biovirtual.unal.edu.co/es/colecciones/detail/310901/	9.3	3.3	0.3		2					1	0
C. sylvestris18	COL	COL000070414	CO	http://www.biovirtual.unal.edu.co/es/colecciones/detail/348684/	6.3	2.3	0.3		2					2	0
C. sylvestris19	COL	COL000362926	CO	http://www.biovirtual.unal.edu.co/es/colecciones/detail/555151/	7.6	2.8	0.3		3					1	0
C. sylvestris20	COL	COL000351591	BO	http://www.biovirtual.unal.edu.co/es/colecciones/detail/596809/	9.2	2.8	0.3		3					1	0
C. sylvestris21	COL	COL000355723	CO	http://www.biovirtual.unal.edu.co/es/colecciones/detail/598846/	12.4	3.8	0.3		2					1	0
C. sylvestris22	COL	COL000404742	CO	http://www.biovirtual.unal.edu.co/es/colecciones/detail/644885/	9.6	3.4	0.3		3					1	0
C. sylvestris23	COL	COL000419034	CO	http://www.biovirtual.unal.edu.co/es/colecciones/detail/660425/	7.5	2.6	0.4		2					1	0
C. sylvestris24	COL	COL000420623	CO	http://www.biovirtual.unal.edu.co/es/colecciones/detail/673770/	6.2	1.8	0.4		2					2	0
C. sylvestris25	COL	COL000161315	CO	http://www.biovirtual.unal.edu.co/es/colecciones/detail/609748/	9.6	3.3	0.3		3					1	0
C. sylvestris26	COL	COL000450444	CO	http://www.biovirtual.unal.edu.co/es/colecciones/detail/688656/	8.8	3.7	0.3		2					1	0
C. sylvestris27	COL	COL000461541	CO	http://www.biovirtual.unal.edu.co/es/colecciones/detail/701585/	9.7	3.8	0.2		2					1	0
C. sylvestris28	COL	COL000466983	CO	http://www.biovirtual.unal.edu.co/es/colecciones/detail/708667/	7.1	2.8	0.4		3					1	0
C. sylvestris29	COL	COL000466985	CO	http://www.biovirtual.unal.edu.co/es/colecciones/detail/708669/	6.9	3.1	0.4		2					1	0
C. sylvestris30	NY	NY2154211	BR	http://sweetgum.nybg.org/science/vh/specimen-details/?irn=2307985	6.25	2.16	0.33	0.12	2					1	0
C. sylvestris31	NY	NY01026343	PR	http://sweetgum.nybg.org/science/vh/specimen-details/?irn=1113229	12.57	4.89	0.55	0.3	2					1	0
C. sylvestris32	NY	NY676574	BR	http://sweetgum.nybg.org/science/vh/specimen-details/?irn=561765	9.06	3.82	0.61	0.2	2					1	0
C. sylvestris33	NY	NY01026523	PR	http://sweetgum.nybg.org/science/vh/specimen-details/?irn=1112825	13.47	4.23	0.71	0.3	3					1	0
C. sylvestris34	NY	NY02681771	PR	http://sweetgum.nybg.org/science/vh/specimen-details/?irn=2944026	11.49	3	0.61	0.26	3					1	0
C. zizyphoides1	NY	NY2154288	BR	http://sweetgum.nybg.org/science/vh/specimen-details/?irn=2308209	4.832	2.2168	0.27625	0.1	3					3	1
C. zizyphoides2	NY	NY685867	BR	http://sweetgum.nybg.org/science/vh/specimen-details/?irn=822329	3.60283	2.47275	0.2818	0.15	3					3	1
C. zizyphoides3	NY	NY2154286	BR	http://sweetgum.nybg.org/science/vh/specimen-details/?irn=2308207	4.46225	1.33875	0.20575	0.15	3					3	1
C. zizyphoides4	NY	NY04192543	VE	http://sweetgum.nybg.org/science/vh/specimen-details/?irn=4513604	5.56313	2.4915	0.2972	0.2	3					3	1
C. zizyphoides5	NY	K001216583	BR	http://apps.kew.org/herbcat/detailsQuery.do?imageId=804337&pageCode=1&presentPage=1&queryId=1&sessionId=3684B6FF31F9CFC1FF98497D6DF30707&barcode=K001216583	8.659	3.5225	0.312667	0.2	3					3	1
C. zizyphoides6	B	B 10 1150080	GY	https://www.jacq.org/detail.php?ID=1678074	5.88571	2.95	0.2	0.166667	3					3	1
C. zizyphoides7	B	B 10 1150079	GY	https://www.jacq.org/detail.php?ID=1678073	6.39333	2.26	0.333333	0.233333	3					1	1
C. zizyphoides8	B	B 10 1150081	GY	https://www.jacq.org/detail.php?ID=1678076	6.92857	3.075	0.34	0.175	3					1	1
C. zizyphoides9	B	B 10 1150082	GY	https://www.jacq.org/detail.php?ID=1678078	5.65	2.52727	0.3	0.2	3					2	1
C. zizyphoides10	B	Jansen-Jacobs 703	GY		8.56667	3.01667	0.4375	0.2	3					3	1
