# Supplementary material for: Nested singletons in molecular trees: Utility of adding morphological and geographical data from digitized herbarium specimens to test taxon concepts at species level in the case of Casearia (Salicaceae)
Source: Ecol Evol. 2023 Jan 17;13(1):e9736. doi: 10.1002/ece3.9736 (PMC9843533; doi:10.1002/ece3.9736)
Supplement: Supplementary file 7 — Table S2. [file ECE3-13-e9736-s004.xlsx]

## Sheet: Feuil1
Name	Variable
bio1	Annual Mean Temperature
bio2	Mean Diurnal Temperature Range
bio3	Isothermality
bio4	Temperature Seasonality
bio5	Maximum Temperature Warmest month
bio6	Minimum Temperature Coldest Month
bio7	Temperature Annual Range
bio8	Mean Temperature Wettest Quarter
bio9	Mean Temperature Direst Quarter
bio10	Mean Temperature Warmest Quarter
bio11	Mean Temperature Coldest Quarter
bio12	Annual Precipitation
bio13	Precipitation Wettest Month
bio14	Precipitation Direst Month
bio15	Precipitation Seasonality
bio16	Precipitation Wettest Quarter
bio17	Precipitation Driest Quarter
bio18	Precipitation Coldest Quarter
bio19	Precipitation Coldest Quarter
