# Supplementary material for: Nested singletons in molecular trees: Utility of adding morphological and geographical data from digitized herbarium specimens to test taxon concepts at species level in the case of Casearia (Salicaceae)
Source: Ecol Evol. 2023 Jan 17;13(1):e9736. doi: 10.1002/ece3.9736 (PMC9843533; doi:10.1002/ece3.9736)
Supplement: Supplementary file 8 — Table S3. [file ECE3-13-e9736-s002.xlsx]

## Sheet: Tabelle1
Flora	Collect_information	ocher.ID	Collection	Accession.Number	Country	Longitude.Dec	Latitude.Dec	Genus	SpecificEpithet	subsp	Identifier	Link to digitised specimen
		204404	SI	GBIF	AR	-58.58	-32.38	Casearia	sylvestris	sylvestris	-
		0254396F	F	GBIF	AR	-64.9208	-35.3869	Casearia	sylvestris	sylvestris	NA	https://fm-digital-assets.fieldmuseum.org/754/729/V0254396F.jpg
	Gentry 73687	257017	MO	GBIF	BO	-62.6167	-14.6333	Casearia	mariquitensis		Liesner, R.L.
	Guillén Villarroel 1900	942538	MO	GBIF	BO	-61.0286	-14.7794	Casearia	mariquitensis		Liesner, R.L.
	Soto 89	1118189	MO	GBIF	BO	-61.1444	-14.405	Casearia	mariquitensis		Liesner, R.L.
	Guillén Villarroel 4435	1151591	MO	GBIF	BO	-61.1283	-15.0103	Casearia	mariquitensis		Liesner, R.L.
	Carrión Cuellar 347	1154975	MO	GBIF	BO	-61.1436	-14.7506	Casearia	mariquitensis		Liesner, R.L.
	845	97928	NY	97928	BO	-68.0523	-16.0997	Casearia	arborea		Sleumer, H.O.	http://sweetgum.nybg.org/science/vh/specimen-details/?irn=490619
	Garvizu 358	1155807	MO	GBIF	BO	-60.9333	-13.5833	Casearia	mariquitensis		Liesner, R.L.
	Guillén 290	1156212	MO	GBIF	BO	-61.4978	-14.543	Casearia	mariquitensis		Liesner, R.L.
	Moraes R. 1708	1765098	MO	GBIF	BO	-63.3667	-12.65	Casearia	mariquitensis		Liesner, R.L.
		126593	MPEG	GBIF	BO	-66.0333	-11.75	Casearia	mariquitensis		Sleumer, H.O.
	48	375886	NY	375886	BO	-69.12	-11.17	Casearia	sylvestris	sylvestris		http://sweetgum.nybg.org/science/vh/specimen-details/?irn=41704
	Killeen 6758	936061	MO	GBIF	BO	-60.8564	-14.6069	Casearia	sylvestris	lingua	Liesner, R.L.
	Mostacedo C. 941	936615	MO	GBIF	BO	-61.7167	-14.6333	Casearia	sylvestris	lingua	Liesner, R.L.
	Jardim 82	941352	MO	GBIF	BO	-60.7614	-14.5583	Casearia	sylvestris	lingua	Liesner, R.L.
	Rodríguez Olmos 644	979860	MO	GBIF	BO	-60.8128	-13.8986	Casearia	grandiflora		Marquete, R.
	Killeen 8132	1151564	MO	GBIF	BO	-60.8833	-13.6333	Casearia	arborea		Liesner, R.L.
	Guillén Villarroel 4800	1396932	MO	GBIF	BO	-59.5717	-18.3281	Casearia	sylvestris	lingua	Liesner, R.L.
	35376	3135579	US	GBIF	BO	-63.62	-17.58	Casearia	sylvestris	sylvestris	NA	https://ids.si.edu/ids/media_view?id=ark:/65665/m34604824039714499a2946bdffd1556c9&defaultView=image_dynamic
	1734	3139818	US	GBIF	BO	-66.3	-15.08	Casearia	sylvestris	sylvestris	NA	https://ids.si.edu/ids/media_view?id=ark:/65665/m35b39b4db4b7f45f687f4ab2a13fae583&defaultView=image_dynamic
	430	3377796	US	GBIF	BO	-61.8464	-16.5203	Casearia	arborea			https://ids.si.edu/ids/media_view?id=ark:/65665/m3222ea8ab5af4471983af70a043b9a915&defaultView=image_dynamic
	40614	3522560	US	GBIF	BO	-63.35	-17.3	Casearia	sylvestris	sylvestris	NA	https://ids.si.edu/ids/media_view?id=ark:/65665/m33fbdd7b25f5f4b518a433388b83f3507&defaultView=image_dynamic
	1683	3688390	US	GBIF	BO	-60.8144	-13.9061	Casearia	sylvestris	sylvestris	NA	https://ids.si.edu/ids/media_view?id=ark:/65665/m3a13b749f0a014170b6f0ca81bd0f593c&defaultView=image_dynamic
		261881/2	G	GBIF	BO	-64.6708	-16.7147	Casearia	arborea		Sleumer, H.O.
		0244100F	F	GBIF	BO	-64.435	-16.7261	Casearia	arborea		Sleumer, H.O.	https://fm-digital-assets.fieldmuseum.org/752/605/V0244100F.jpg
	F.Ferreira et al. 33	1931	IMA	GBIF	BR	-35.6995	-6.98024	Casearia	arborea		Marquete, R.
	865	1939	HUESB		BR	-41.0583	-13.9447	Casearia	selloana		Torres, R.B.
	6518	2633	UNITINS	GBIF	BR	-48.0911	-8.74444	Casearia	arborea		Marquete, R.
	1047	4081	UNIVASF	GBIF	BR	-39.3477	-7.383	Casearia	grandiflora		Marquete, R.
	2077	7143	IMA	GBIF	BR	-36.4597	-9.742	Casearia	arborea		Marquete, R.
	8455	7566	FCAB	GBIF	BR	-43.2778	-22.4828	Casearia	arborea		Marquete, R.
	C.S.S.Barros; G.L.Esteves 71	7850	IMA	GBIF	BR	-39.4149	-7.23691	Casearia	grandiflora		Marquete, R.
	183	7953	UEFS	GBIF	BR	-42.5833	-13.9	Casearia	arborea		Marquete, R.
	2688	9231	INPA	GBIF	BR	-59.97	-2.88333	Casearia	grandiflora		Sleumer, H.O.
	379	9653	IAC	GBIF	BR	-67.0892	-0.1303	Casearia	arborea		Marquete, R.
	3927	9694	MAC		BR	-35.9433	-9.30667	Casearia	selloana		Nepomuceno, F.A.A.
	4040	9918	MAC		BR	-36.3301	-10.2888	Casearia	selloana		Nepomuceno, F.A.A.
	1457	10021	MAC		BR	-36.5819	-10.2872	Casearia	selloana		Nepomuceno, F.A.A.
	260	10471	UESC	GBIF	BR	-37.7125	-12.0167	Casearia	grandiflora		Marquete, R.
	4338	10564	IMA	GBIF	BR	-36.2926	-9.84	Casearia	arborea		Marquete, R.
	1515	10612	MAC		BR	-35.2233	-9.08889	Casearia	selloana		Marquete, R.
	4950	11263	MAC		BR	-35.737	-9.67984	Casearia	selloana		Nepomuceno, F.A.A.
	15641	11471	CEPEC	GBIF	BR	-41.3	-13.0514	Casearia	arborea		Sleumer, H.O.
	5340	14009	INPA	GBIF	BR	-59.97	-2.88333	Casearia	sylvestris	sylvestris	Sleumer, H.O.
	90	14945	MAC		BR	-36.1761	-11.2277	Casearia	selloana		Nepomuceno, F.A.A.
	1786	15533	UNIVASF	GBIF	BR	-39.0684	-7.44451	Casearia	grandiflora		Marquete, R.
	674	15855	CEN	GBIF	BR	-48.2	-15.6	Casearia	grandiflora		Marquete, R.
	2057	16038	UNIVASF	GBIF	BR	-39.3499	-8.25228	Casearia	grandiflora		Marquete, R.
	1339	16533	UnB	GBIF	BR	-48.5333	-16.7578	Casearia	grandiflora		Marquete, R.
	813	16633	UNIVASF	GBIF	BR	-39.32	-7.59291	Casearia	grandiflora		Marquete, R.
	7886	17246	INPA	GBIF	BR	-59.97	-2.88333	Casearia	manausensis		Sleumer, H.O.
	529	17357	SINCHI	GBIF	BR	-50.76	-0.11	Casearia	grandiflora		Liesner, R.L.
	R.R.V. Gonzalves 15	17377	UNIVASF	GBIF	BR	-40.3778	-10.7492	Casearia	arborea		Marquete, R.
	4243	18823	UEFS	GBIF	BR	-38.0167	-12.9167	Casearia	arborea		Marquete, R.
	18377	19380	CEPEC		BR	-39.0167	-14.3167	Casearia	selloana		Nepomuceno, F.A.A.
	110	19592	HVC	GBIF	BR	-42.6	-17.7167	Casearia	arborea		Marquete, R.
	1106	20006	UFPE	GBIF	BR	-41.3697	-12.6556	Casearia	arborea		Marquete, R.
	1229	20379	PEUFR	GBIF	BR	-48.5433	-15.8944	Casearia	grandiflora		Marquete, R.
	496	21187	IMA	GBIF	BR	-36.1761	-11.2277	Casearia	arborea		Marquete, R.
	127	22099	CEN	GBIF	BR	-47.6833	-15.7333	Casearia	grandiflora		Marquete, R.
	174	22145	CEN	GBIF	BR	-48.05	-15.55	Casearia	grandiflora		Marquete, R.
	487	22444	CEN	GBIF	BR	-48.5	-17.7167	Casearia	grandiflora		Marquete, R.
	1592	25052	CEN	GBIF	BR	-48.1881	-13.5975	Casearia	grandiflora		Marquete, R.
	9802	25244	MAC		BR	-35.8394	-9.47783	Casearia	selloana		Nepomuceno, F.A.A.
	49/49	25781	RFA		BR	-42.8911	-22.1733	Casearia	selloana		Gomes, M.
	10020	25937	MAC		BR	-35.5698	-9.46313	Casearia	selloana		Nepomuceno, F.A.A.
	9751	26886	INPA	GBIF	BR	-64.37	4.1734	Casearia	sylvestris	sylvestris	Sleumer, H.O.
	9861	26994	INPA	GBIF	BR	-64.37	4.1734	Casearia	grandiflora		Sleumer, H.O.
	305	27321	CEN	GBIF	BR	-47.85	-15.8667	Casearia	grandiflora		Marquete, R.
	18/94	27847	RFA		BR	-42.4056	-22.3553	Casearia	selloana		Gomes, M.
	4197	31490	CEN	GBIF	BR	-48.1828	-14.4117	Casearia	grandiflora		Marquete, R.
	1476	32791	MBML		BR	-40.5142	-19.3519	Casearia	selloana		Marquete, R.
	3061	33142	UFMT	GBIF	BR	-55.2494	-11.6917	Casearia	grandiflora		Marquete, R.
	2438	33427	CEPEC	GBIF	BR	-38.4944	-12.6714	Casearia	arborea		Marquete, R.
	2248	34394	IAC	GBIF	BR	-51.1164	-10.0117	Casearia	grandiflora		Marquete, R.
	2337	34797	MAC		BR	-35.5947	-9.51027	Casearia	selloana		Nepomuceno, F.A.A.
	172	36615	CEN	GBIF	BR	-48.9167	-1.7	Casearia	grandiflora		Marquete, R.
	83	37652	CEPEC	GBIF	BR	-39.0333	-14.7833	Casearia	arborea		Marquete, R.
	2463	37748	MAC		BR	-37.5896	-9.663	Casearia	selloana		Nepomuceno, F.A.A.
	4287	39664	CEPEC		BR	-39.1333	-16.3833	Casearia	selloana		Nepomuceno, F.A.A.
	288	40137	MAC		BR	-34.9061	-7.85442	Casearia	selloana		Nepomuceno, F.A.A.
	4195	40443	UNICAMP	GBIF	BR	-55.5333	-1.58333	Casearia	sylvestris	sylvestris	Sleumer, H.O.
	J. B. S. Pereira 2	41719	CEPEC	GBIF	BR	-48.9	-5.43333	Casearia	arborea		Marquete, R.
	Aécio Amaral-Santos 18	42643	CEN	GBIF	BR	-46.4803	-7.88222	Casearia	arborea		Marquete, R.
	3432	42987	FURB	GBIF	BR	-47.8061	-16.4547	Casearia	grandiflora		Marquete, R.
	584	44376	CEN	GBIF	BR	-47.0667	-4.78333	Casearia	grandiflora		Marquete, R.
	59170	46059	UNICAMP	GBIF	BR	-46.1667	-21.4667	Casearia	arborea		Marquete, R.
	865	47690	IAC		BR	-40.1094	-13.9447	Casearia	selloana		Torres, R.B.
	2970	47965	IAC	GBIF	BR	-43.2075	-22.9028	Casearia	arborea		Marquete, R.
	3643	48527	IAC	GBIF	BR	-43.4	-19.9799	Casearia	arborea		Marquete, R.
	3647	48530	IAC	GBIF	BR	-43.4505	-20.103	Casearia	arborea		Marquete, R.
	1845	48779	USP	GBIF	BR	-47.25	-13.7333	Casearia	grandiflora		Marquete, R.
	7749	50103	CEN	GBIF	BR	-48.4064	-16.3114	Casearia	grandiflora		Marquete, R.
	763	50240	CEN	GBIF	BR	-48.2117	-16.3169	Casearia	grandiflora		Marquete, R.
	50424	50424	IAC	GBIF	BR	-43.7144	-19.1689	Casearia	arborea		Marquete, R.
	9581	50542	MAC		BR	-35.8392	-9.39384	Casearia	selloana		Nepomuceno, F.A.A.
	7510	50595	CEN	GBIF	BR	-48.2022	-16.3478	Casearia	grandiflora		Marquete, R.
	396	50928	IAC		BR	-43.3211	-19.4144	Casearia	selloana		Torres, R.B.
	H.S. Freitas 76	50929	IAC		BR	-44.5778	-22.645	Casearia	selloana		Torres, R.B.
	H51006	50969	UEFS	GBIF	BR	-41.9	-13.2333	Casearia	arborea		Marquete, R.
	3021	52843	CEN	GBIF	BR	-48.6542	-10.2336	Casearia	arborea		Marquete, R.
	602	53485	IAC	GBIF	BR	-48.9086	-15.8428	Casearia	grandiflora		Marquete, R.
	601	53486	IAC	GBIF	BR	-48.9592	-15.8525	Casearia	grandiflora		Marquete, R.
	600	53487	IAC	GBIF	BR	-48.8333	-15.7333	Casearia	grandiflora		Marquete, R.
	124	53979	ALCB		BR	-41.3353	-12.0772	Casearia	selloana		Nepomuceno, F.A.A.
	550	55469	IAC		BR	-40.0722	-19.3911	Casearia	selloana		Torres, R.B.
	4364	55699	IAC	GBIF	BR	-44.1997	-20.1433	Casearia	arborea		Marquete, R.
	3259	55830	IAC		BR	-43.9033	-21.7089	Casearia	selloana		Marquete, R.
	893	58357	UFPE	GBIF	BR	-34.9869	-7.72556	Casearia	arborea		Marquete, R.
	4415	61599	CEN	GBIF	BR	-42.4553	-15.4444	Casearia	arborea		Marquete, R.
	4276	63218	IMA	GBIF	BR	-48.9573	-15.8516	Casearia	grandiflora		Marquete, R.
	1282	66044	UEFS	GBIF	BR	-42.5383	-11.3942	Casearia	arborea		Marquete, R.
	3986	68697	UEFS	GBIF	BR	-41.5189	-12.4611	Casearia	arborea		Marquete, R.
	112	69280	UEFS	GBIF	BR	-41.0253	-12.0192	Casearia	arborea		Marquete, R.
	1851	71347	UNICAMP	GBIF	BR	-48.25	-15.7	Casearia	grandiflora		Marquete, R.
	297	73890	UEFS	GBIF	BR	-41.8631	-13.3089	Casearia	arborea		Marquete, R.
	1228	76624	CEPEC	GBIF	BR	-39.6961	-14.7461	Casearia	arborea		Liesner, R.L.
	945	85036	UNICAMP	GBIF	BR	-48.3269	-14.4508	Casearia	grandiflora		Marquete, R.
	846	85037	UNICAMP	GBIF	BR	-48.45	-14.4961	Casearia	grandiflora		Marquete, R.
	742	86424	IPA		BR	-34.1222	-7.97083	Casearia	selloana		Nepomuceno, F.A.A.
	606	88931	INPA	GBIF	BR	-60.17	-12.75	Casearia	grandiflora		Marquete, R.
	2604	90123	UNICAMP	GBIF	BR	-48.4542	-14.4933	Casearia	grandiflora		Marquete, R.
	1400	95966	CEPEC		BR	-40.1875	-14.3736	Casearia	selloana		Nepomuceno, F.A.A.
	3069	96030	UNICAMP	GBIF	BR	-48.4239	-14.7094	Casearia	grandiflora		Marquete, R.
	11416	97949	NY	97949	BR	-60.0804	-2.9079	Casearia	manausensis		Sleumer, H.O.	http://sweetgum.nybg.org/science/vh/specimen-details/?irn=539120
	1189	101125	UNICAMP	GBIF	BR	-48.1522	-14.5206	Casearia	grandiflora		Marquete, R.
	566	101793	CEPEC	GBIF	BR	-39.1333	-13.8167	Casearia	arborea		Marquete, R.
	PCD2104	104979	USP	GBIF	BR	-41.4878	-12.4436	Casearia	arborea		Marquete, R.
	582	106024	INPA	GBIF	BR	-63.17	-7.51667	Casearia	sylvestris	lingua	Sleumer, H.O.
	127	110550	UEFS	GBIF	BR	-41.4667	-12.45	Casearia	arborea		Marquete, R.
	21367	110867	UnB	GBIF	BR	-59.7278	-2.40722	Casearia	arborea		Marquete, R.
	5065	111026	UnB	GBIF	BR	-48.2333	-16.0333	Casearia	grandiflora		Marquete, R.
	2025	111032	UnB	GBIF	BR	-51.8667	-12.9	Casearia	arborea		Marquete, R.
	1359	111034	UnB	GBIF	BR	-48.65	-16.6	Casearia	grandiflora		Marquete, R.
	7120	111050	UnB	GBIF	BR	-51.8167	-16.95	Casearia	grandiflora		Marquete, R.
	1592	115064	UNICAMP	GBIF	BR	-48.3	-13.9833	Casearia	grandiflora		Marquete, R.
	167	115580	UEFS	GBIF	BR	-41.4192	-12.4644	Casearia	arborea		Marquete, R.
	5014	115835	BHCB		BR	-43.5786	-20.2556	Casearia	selloana
	762	116339	CEPEC	GBIF	BR	-39.6314	-16.8386	Casearia	arborea		Marquete, R.
	720	116705	INPA	GBIF	BR	-43.78	-4.7	Casearia	grandiflora		Liesner, R.L.
	PCD2438	117044	USP	GBIF	BR	-41.1747	-11.6194	Casearia	grandiflora		Marquete, R.
	Gomes, SM; Mamao, MP 30	117723	UNICAMP	GBIF	BR	-48.1667	-15.6333	Casearia	grandiflora		Marquete, R.
	12965	118462	UEFS	GBIF	BR	-40.1222	-13.8908	Casearia	arborea		Marquete, R.
	78	120962	UnB	GBIF	BR	-41.7247	-4.09778	Casearia	grandiflora		Marquete, R.
	2470	121715	UEFS	GBIF	BR	-42.7897	-13.0861	Casearia	arborea		Marquete, R.
	1448	122385	UEFS	GBIF	BR	-43.485	-9.22139	Casearia	grandiflora		Marquete, R.
	151	125305	UNICAMP	GBIF	BR	-43.6402	-19.3605	Casearia	arborea		Marquete, R.
	PCD4046	128978	USP	GBIF	BR	-41.7636	-14.5444	Casearia	arborea		Marquete, R.
	PCD6208	128979	USP	GBIF	BR	-41.45	-12.4667	Casearia	arborea		Marquete, R.
	PCD5073	132288	USP	GBIF	BR	-41.8733	-13.4592	Casearia	arborea		Marquete, R.
	399	136421	CEPEC		BR	-40.2	-14.3167	Casearia	selloana		Nepomuceno, F.A.A.
	5554	137290	HUEFS		BR	-41.2706	-11.6458	Casearia	selloana
	13862	137834	CEPEC	GBIF	BR	-39.0992	-14.2653	Casearia	arborea		Marquete, R.
	396	139322	BHCB		BR	-43.4021	-19.3964	Casearia	selloana
	3082	146827	SPF		BR	-40.9908	-11.6167	Casearia	selloana		Nepomuceno, F.A.A.
	305	150905	HUEFS		BR	-34.9792	-7.75222	Casearia	selloana		Nepomuceno, F.A.A.
	202	150949	HUEFS		BR	-34.9892	-7.84861	Casearia	selloana		Nepomuceno, F.A.A.
	952	151874	USP	GBIF	BR	-40.7194	-19.8467	Casearia	arborea		Marquete, R.
	9750	26885	INPA	GBIF	BR	-64.37	4.1734	Casearia	mariquitensis		Sleumer, H.O.
	2418	152586	SPF		BR	-39.8314	-12.8872	Casearia	selloana		Franßa, F
	1456	153857	CEPEC		BR	-38.0844	-11.9419	Casearia	selloana		Asprino, R.
	2871	154124	INPA	GBIF	BR	-59.58	-4.38333	Casearia	grandiflora		Marquete, R.
	2632	162431	USP	GBIF	BR	-47.6911	-11.6564	Casearia	arborea		Marquete, R.
	3787	167968	USP	GBIF	BR	-43.0328	-16.8536	Casearia	arborea		Marquete, R.
	2661	169040	USP	GBIF	BR	-40.2	-14.5861	Casearia	arborea		Marquete, R.
	1279	170722	UNICAMP	GBIF	BR	-46.7667	-17.3	Casearia	grandiflora		Marquete, R.
	1169	171413	UNICAMP	GBIF	BR	-55.7272	-15.4853	Casearia	arborea		Marquete, R.
	18207	41512	INPA	GBIF	BR	-59.35	-10.2	Casearia	mariquitensis		Sleumer, H.O.
	4725	151243	INPA	GBIF	BR	-59.58	-14.95	Casearia	mariquitensis		Marquete, R.
	5565	177540	USP	GBIF	BR	-40.5333	-16.4064	Casearia	arborea		Marquete, R.
	867	181474	USP	GBIF	BR	-39.625	-14.7036	Casearia	arborea		Marquete, R.
	977	195400	INPA	GBIF	BR	-61.67	3.83	Casearia	grandiflora		Marquete, R.
	1038	195447	INPA	GBIF	BR	-61.33	3.367	Casearia	zizyphoides		Liesner, R.L.
	16393	195453	USP	GBIF	BR	-47.4556	-13.8164	Casearia	grandiflora		Marquete, R.
	4839	197660	INPA	GBIF	BR	-48.18	-15.5833	Casearia	grandiflora		Marquete, R.
	4861	197661	INPA	GBIF	BR	-47.63	-15.8167	Casearia	grandiflora		Marquete, R.
	76	200367	SPF		BR	-44.6614	-22.6386	Casearia	selloana		Torres, R.B.
	3512	200914	SPF		BR	-40.6586	-19.8249	Casearia	selloana		Pirani, J.R.
	463	203520	UNICAMP	GBIF	BR	-48.55	-17.8333	Casearia	grandiflora		Marquete, R.
	260	213265	INPA	GBIF	BR	-42.75	-12.0167	Casearia	grandiflora		Marquete, R.
	Mike Hopkins 70	213815	INPA	GBIF	BR	-60.72	2.86333	Casearia	grandiflora		Marquete, R.
	277	216735	HUEFS		BR	-41.3892	-12.9956	Casearia	selloana		Nepomuceno, F.A.A.
	1341	248966	HUEFS		BR	-44.1572	-14.425	Casearia	selloana
	707	152318	INPA	GBIF	BR	-61.43	4.1702	Casearia	mariquitensis		Marquete, R.
	379	175026	USP	GBIF	BR	-39.6033	-14.7058	Casearia	mariquitensis		Marquete, R.
	Croat 62545	258472	MO	GBIF	BR	-72.6	-7.61666	Casearia	mariquitensis		Liesner, R.L.
	1791	476266	NY	476266	BR	-53.9017	-23.8744	Casearia	mariquitensis		Liesner, R.L.	http://sweetgum.nybg.org/science/vh/specimen-details/?irn=733441
	8231	677545	NY	677545	BR	-71.279	-8.3717	Casearia	mariquitensis		Liesner, R.L.	http://sweetgum.nybg.org/science/vh/specimen-details/?irn=238543
	59528	897133	NY	897133	BR	-51.7142	-17.8817	Casearia	mariquitensis		Sleumer, H.O.	http://sweetgum.nybg.org/science/vh/specimen-details/?irn=971384
	464	2150236	NY	2150236	BR	-59.9667	-2.88333	Casearia	mariquitensis			http://sweetgum.nybg.org/science/vh/specimen-details/?irn=2304905
	M.393	2150239	NY	2150239	BR	-61.48	3.35	Casearia	mariquitensis			http://sweetgum.nybg.org/science/vh/specimen-details/?irn=2304908
	272	2150241	NY	2150241	BR	-63.0333	3.33333	Casearia	mariquitensis			http://sweetgum.nybg.org/science/vh/specimen-details/?irn=2573881
	97	374743	NY	374743	BR	-45.0389	-23.3628	Casearia	arborea		Sleumer, H.O.	http://sweetgum.nybg.org/science/vh/specimen-details/?irn=568607
	13372	374744	NY	374744	BR	-41.7728	-13.1519	Casearia	arborea		Sleumer, H.O.	http://sweetgum.nybg.org/science/vh/specimen-details/?irn=568608
	19803	374745	NY	374745	BR	-41.88	-13.55	Casearia	arborea		Sleumer, H.O.	http://sweetgum.nybg.org/science/vh/specimen-details/?irn=568621
	2891	374746	NY	374746	BR	-39.0731	-13.3706	Casearia	arborea		Sleumer, H.O.	http://sweetgum.nybg.org/science/vh/specimen-details/?irn=568609
	15556	374748	NY	374748	BR	-41.3	-13.58	Casearia	arborea		Sleumer, H.O.	http://sweetgum.nybg.org/science/vh/specimen-details/?irn=568602
	11179	374757	NY	374757	BR	-40.4306	-13.4411	Casearia	arborea		Sleumer, H.O.	http://sweetgum.nybg.org/science/vh/specimen-details/?irn=568606
	3430	374764	NY	374764	BR	-40.5181	-11.1808	Casearia	arborea		Sleumer, H.O.	http://sweetgum.nybg.org/science/vh/specimen-details/?irn=568604
	30781	374771	NY	374771	BR	-41.7703	-12.4186	Casearia	arborea		Sleumer, H.O.	http://sweetgum.nybg.org/science/vh/specimen-details/?irn=568601
	2617	374776	NY	374776	BR	-41.7075	-13.2675	Casearia	arborea		Liesner, R.L.	http://sweetgum.nybg.org/science/vh/specimen-details/?irn=568623
	2574	374782	NY	374782	BR	-39.0441	-16.2986	Casearia	arborea		Sleumer, H.O.	http://sweetgum.nybg.org/science/vh/specimen-details/?irn=568600
	15108	375646	NY	375646	BR	-48.5744	-25.8831	Casearia	sylvestris	sylvestris	Sleumer, H.O.	http://sweetgum.nybg.org/science/vh/specimen-details/?irn=41673
	569	375672	NY	375672	BR	-45.88	-23.1703	Casearia	sylvestris	lingua	Sleumer, H.O.	http://sweetgum.nybg.org/science/vh/specimen-details/?irn=107245
	1458	375673	NY	375673	BR	-40.0833	-13.8578	Casearia	sylvestris	lingua	Sleumer, H.O.	http://sweetgum.nybg.org/science/vh/specimen-details/?irn=107244
	2232	375674	NY	375674	BR	-47.142	-22.1883	Casearia	sylvestris	lingua	Wurdack, J.J.	http://sweetgum.nybg.org/science/vh/specimen-details/?irn=107241
	763	375677	NY	375677	BR	-35.18	-8.12	Casearia	sylvestris	sylvestris	Sleumer, H.O.	http://sweetgum.nybg.org/science/vh/specimen-details/?irn=41698
	1702	375679	NY	375679	BR	-48.6617	-26.9081	Casearia	sylvestris	sylvestris	Sleumer, H.O.	http://sweetgum.nybg.org/science/vh/specimen-details/?irn=41684
	2727	375681	NY	375681	BR	-51.3331	-24.5669	Casearia	sylvestris	sylvestris	Sleumer, H.O.	http://sweetgum.nybg.org/science/vh/specimen-details/?irn=41692
	2516	375682	NY	375682	BR	-49.2731	-25.4281	Casearia	sylvestris	sylvestris	Sleumer, H.O.	http://sweetgum.nybg.org/science/vh/specimen-details/?irn=41693
	58305	375684	NY	375684	BR	-39.2803	-14.7858	Casearia	sylvestris	sylvestris	Sleumer, H.O.	http://sweetgum.nybg.org/science/vh/specimen-details/?irn=41688
	167	375686	NY	375686	BR	-43.1783	-22.505	Casearia	sylvestris	sylvestris	Sleumer, H.O.	http://sweetgum.nybg.org/science/vh/specimen-details/?irn=41690
	3716	375687	NY	375687	BR	-49.5347	-27.014	Casearia	sylvestris	sylvestris	Sleumer, H.O.	http://sweetgum.nybg.org/science/vh/specimen-details/?irn=41685
	5720	375691	NY	375691	BR	-47.42	-22.75	Casearia	sylvestris	sylvestris	Sleumer, H.O.	http://sweetgum.nybg.org/science/vh/specimen-details/?irn=41670
	30777	375697	NY	375697	BR	-41.7703	-12.4186	Casearia	sylvestris	sylvestris	Sleumer, H.O.	http://sweetgum.nybg.org/science/vh/specimen-details/?irn=41689
	35	375698	NY	375698	BR	-49.63	-22.89	Casearia	sylvestris	sylvestris	Sleumer, H.O.	http://sweetgum.nybg.org/science/vh/specimen-details/?irn=41676
	8196	375851	NY	375851	BR	-48.0497	-23.5903	Casearia	sylvestris	sylvestris	Sleumer, H.O.	http://sweetgum.nybg.org/science/vh/specimen-details/?irn=41700
	3809	375852	NY	375852	BR	-48.6941	-27.7749	Casearia	sylvestris	sylvestris	Sleumer, H.O.	http://sweetgum.nybg.org/science/vh/specimen-details/?irn=41687
	229	375853	NY	375853	BR	-48.9	-27.1	Casearia	sylvestris	sylvestris	Sleumer, H.O.	http://sweetgum.nybg.org/science/vh/specimen-details/?irn=41679
	9424	375855	NY	375855	BR	-40.8392	-14.8661	Casearia	sylvestris	sylvestris	Sleumer, H.O.	http://sweetgum.nybg.org/science/vh/specimen-details/?irn=41654
	2803	375856	NY	375856	BR	-40.6592	-20.3633	Casearia	sylvestris	sylvestris	Kallunki, J.A.	http://sweetgum.nybg.org/science/vh/specimen-details/?irn=41665
	11815	375857	NY	375857	BR	-40.4306	-13.4411	Casearia	sylvestris	sylvestris	Sleumer, H.O.	http://sweetgum.nybg.org/science/vh/specimen-details/?irn=41655
	3689	375859	NY	375859	BR	-39.1952	-15.2599	Casearia	sylvestris	sylvestris	Sleumer, H.O.	http://sweetgum.nybg.org/science/vh/specimen-details/?irn=41664
	272	375860	NY	375860	BR	-48.7817	-28.4804	Casearia	sylvestris	sylvestris	Sleumer, H.O.	http://sweetgum.nybg.org/science/vh/specimen-details/?irn=41680
	172	375862	NY	375862	BR	-43.2075	-22.9031	Casearia	sylvestris	sylvestris	Sleumer, H.O.	http://sweetgum.nybg.org/science/vh/specimen-details/?irn=41669
	6357	375863	NY	375863	BR	-51.1792	-29.1683	Casearia	sylvestris	sylvestris	Smith, S.F.	http://sweetgum.nybg.org/science/vh/specimen-details/?irn=41640
	3469	375864	NY	375864	BR	-51.5333	-29.2561	Casearia	sylvestris	sylvestris	Smith, S.F.	http://sweetgum.nybg.org/science/vh/specimen-details/?irn=41638
	578579	375865	NY	375865	BR	-51.1438	-29.7514	Casearia	sylvestris	sylvestris	Sleumer, H.O.	http://sweetgum.nybg.org/science/vh/specimen-details/?irn=41678
	8821	375866	NY	375866	BR	-50.5842	-25.0242	Casearia	sylvestris	sylvestris	Sleumer, H.O.	http://sweetgum.nybg.org/science/vh/specimen-details/?irn=41701
		375867	NY	375867	BR	-39.0391	-15.1597	Casearia	sylvestris	sylvestris	Sleumer, H.O.	http://sweetgum.nybg.org/science/vh/specimen-details/?irn=41671
	19071	375868	NY	375868	BR	-49.6356	-25.5842	Casearia	sylvestris	sylvestris	Sleumer, H.O.	http://sweetgum.nybg.org/science/vh/specimen-details/?irn=41672
	673	375869	NY	375869	BR	-49.5178	-27.0569	Casearia	sylvestris	sylvestris	Sleumer, H.O.	http://sweetgum.nybg.org/science/vh/specimen-details/?irn=41681
		375870	NY	375870	BR	-49.7056	-24.2511	Casearia	sylvestris	sylvestris	Sleumer, H.O.	http://sweetgum.nybg.org/science/vh/specimen-details/?irn=41674
	953	375872	NY	375872	BR	-48.6251	-27.8341	Casearia	sylvestris	sylvestris	Sleumer, H.O.	http://sweetgum.nybg.org/science/vh/specimen-details/?irn=41683
	11645	375875	NY	375875	BR	-40.3653	-14.5297	Casearia	sylvestris	sylvestris	Sleumer, H.O.	http://sweetgum.nybg.org/science/vh/specimen-details/?irn=41646
	28196	375876	NY	375876	BR	-46.6184	-23.6461	Casearia	sylvestris	sylvestris	Sleumer, H.O.	http://sweetgum.nybg.org/science/vh/specimen-details/?irn=41695
	273	375884	NY	375884	BR	-52.33	-14.73	Casearia	sylvestris	lingua	Sleumer, H.O.	http://sweetgum.nybg.org/science/vh/specimen-details/?irn=107246
	630	404840	MBM		BR	-44.01	-22.23	Casearia	selloana		Marquete, R.
	1214	446649	SP	GBIF	BR	-56.0481	-13.8161	Casearia	grandiflora		Marquete, R.
	69	476179	NY	476179	BR	-47.1648	-22.2424	Casearia	sylvestris	lingua	Liesner, R.L.	http://sweetgum.nybg.org/science/vh/specimen-details/?irn=107239
	3980	476219	NY	476219	BR	-48.1469	-22.6647	Casearia	sylvestris	sylvestris	Torres, R.B.	http://sweetgum.nybg.org/science/vh/specimen-details/?irn=41666
	s.n.	476220	NY	476220	BR	-47.8197	-22.25	Casearia	sylvestris	sylvestris	Sleumer, H.O.	http://sweetgum.nybg.org/science/vh/specimen-details/?irn=41647
		476221	NY	476221	BR	-46.63	-23.54	Casearia	sylvestris	sylvestris	Sleumer, H.O.	http://sweetgum.nybg.org/science/vh/specimen-details/?irn=41648
	307	476227	NY	476227	BR	-38.96	-12.26	Casearia	sylvestris	lingua	Liesner, R.L.	http://sweetgum.nybg.org/science/vh/specimen-details/?irn=107240
	4245	476259	NY	476259	BR	-39.08	-15.15	Casearia	arborea		Liesner, R.L.	http://sweetgum.nybg.org/science/vh/specimen-details/?irn=568588
	244	476260	NY	476260	BR	-39.04	-14.78	Casearia	arborea		Liesner, R.L.	http://sweetgum.nybg.org/science/vh/specimen-details/?irn=568589
	2614 a	2150245	NY	2150245	BR	-65.3465	-10.7799	Casearia	mariquitensis		Sleumer, H.O.	http://sweetgum.nybg.org/science/vh/specimen-details/?irn=2304945
	507	632123	NY	632123	BR	-39.23	-15.13	Casearia	arborea		Liesner, R.L.	http://sweetgum.nybg.org/science/vh/specimen-details/?irn=568590
	455	2150246	NY	2150246	BR	-67.3247	0.360658	Casearia	mariquitensis			http://sweetgum.nybg.org/science/vh/specimen-details/?irn=2304946
	11246	709260	NY	709260	BR	-69.9447	-9.3833	Casearia	arborea		Liesner, R.L.	http://sweetgum.nybg.org/science/vh/specimen-details/?irn=238537
	10208	709262	NY	709262	BR	-72.5669	-8.9394	Casearia	arborea		Liesner, R.L.	http://sweetgum.nybg.org/science/vh/specimen-details/?irn=531754
	10872	748761	NY	748761	BR	-48.8086	-16.032	Casearia	grandiflora		Sleumer, H.O.	http://sweetgum.nybg.org/science/vh/specimen-details/?irn=881821
	6242	750117	NY	750117	BR	-42.5139	-14.0803	Casearia	sylvestris	lingua	Liesner, R.L.	http://sweetgum.nybg.org/science/vh/specimen-details/?irn=3978813
	5239	756016	NY	756016	BR	-69	-9.33	Casearia	sylvestris	sylvestris		http://sweetgum.nybg.org/science/vh/specimen-details/?irn=41650
	9202	756059	NY	756059	BR	-72.2769	-7.7725	Casearia	arborea		Liesner, R.L.	http://sweetgum.nybg.org/science/vh/specimen-details/?irn=238446
	8097	756060	NY	756060	BR	-72.785	-7.5378	Casearia	arborea		Liesner, R.L.	http://sweetgum.nybg.org/science/vh/specimen-details/?irn=232312
	146	778789	NY	778789	BR	-53.4869	-30.5414	Casearia	sylvestris	sylvestris	Smith, S.F.	http://sweetgum.nybg.org/science/vh/specimen-details/?irn=798619
	3414	823158	NY	823158	BR	-39.1051	-14.4366	Casearia	arborea		Liesner, R.L.	http://sweetgum.nybg.org/science/vh/specimen-details/?irn=937274
	9454	835841	NY	835841	BR	-39.07	-14.37	Casearia	arborea		Liesner, R.L.	http://sweetgum.nybg.org/science/vh/specimen-details/?irn=232271
	12911	835944	NY	835944	BR	-41.1449	-11.8067	Casearia	grandiflora		Liesner, R.L.	http://sweetgum.nybg.org/science/vh/specimen-details/?irn=232203
	7829	896929	NY	896929	BR	-47.9167	-15.8917	Casearia	grandiflora			http://sweetgum.nybg.org/science/vh/specimen-details/?irn=970255
	1116	896932	NY	896932	BR	-54.9328	-10.0575	Casearia	arborea		Sleumer, H.O.	http://sweetgum.nybg.org/science/vh/specimen-details/?irn=970266
	2177	896933	NY	896933	BR	-42.868	-20.7613	Casearia	arborea		Sleumer, H.O.	http://sweetgum.nybg.org/science/vh/specimen-details/?irn=970276
	16836	896938	NY	896938	BR	-52.32	-14.82	Casearia	arborea		Sleumer, H.O.	http://sweetgum.nybg.org/science/vh/specimen-details/?irn=970284
	19782	896940	NY	896940	BR	-43.8	-20.28	Casearia	arborea		Sleumer, H.O.	http://sweetgum.nybg.org/science/vh/specimen-details/?irn=970286
	20332	896941	NY	896941	BR	-43.68	-18.57	Casearia	arborea		Sleumer, H.O.	http://sweetgum.nybg.org/science/vh/specimen-details/?irn=970288
	28173	896942	NY	896942	BR	-43.7833	-18.0833	Casearia	arborea		Sleumer, H.O.	http://sweetgum.nybg.org/science/vh/specimen-details/?irn=970293
	30297	896943	NY	896943	BR	-43.6763	-19.8203	Casearia	arborea		Sleumer, H.O.	http://sweetgum.nybg.org/science/vh/specimen-details/?irn=970294
	7237	896944	NY	896944	BR	-47.2647	-13.8939	Casearia	grandiflora			http://sweetgum.nybg.org/science/vh/specimen-details/?irn=970300
	9739	896945	NY	896945	BR	-52.1906	-15.8258	Casearia	arborea		Sleumer, H.O.	http://sweetgum.nybg.org/science/vh/specimen-details/?irn=970303
	35670	896946	NY	896946	BR	-43.351	-18.4489	Casearia	arborea		Sleumer, H.O.	http://sweetgum.nybg.org/science/vh/specimen-details/?irn=970306
	9777	896947	NY	896947	BR	-51.75	-12.85	Casearia	arborea		Sleumer, H.O.	http://sweetgum.nybg.org/science/vh/specimen-details/?irn=970310
	11070	897009	NY	897009	BR	-52.23	-14.63	Casearia	arborea		Sleumer, H.O.	http://sweetgum.nybg.org/science/vh/specimen-details/?irn=970369
	11539	897012	NY	897012	BR	-44.3028	-2.5297	Casearia	arborea		Sleumer, H.O.	http://sweetgum.nybg.org/science/vh/specimen-details/?irn=970376
	40871	897014	NY	897014	BR	-43.6003	-18.2494	Casearia	arborea		Sleumer, H.O.	http://sweetgum.nybg.org/science/vh/specimen-details/?irn=970379
	360	897015	NY	897015	BR	-42.8817	-20.7542	Casearia	arborea		Sleumer, H.O.	http://sweetgum.nybg.org/science/vh/specimen-details/?irn=970383
	4851a	897019	NY	897019	BR	-47.63	-15.82	Casearia	arborea		Sleumer, H.O.	http://sweetgum.nybg.org/science/vh/specimen-details/?irn=970441
	9327	897025	NY	897025	BR	-47.43	-5.67	Casearia	arborea		Sleumer, H.O.	http://sweetgum.nybg.org/science/vh/specimen-details/?irn=970448
	5616	897063	NY	897063	BR	-47.95	-16.12	Casearia	grandiflora		Sleumer, H.O.	http://sweetgum.nybg.org/science/vh/specimen-details/?irn=970961
	6278	897064	NY	897064	BR	-47.88	-15.58	Casearia	grandiflora		Sleumer, H.O.	http://sweetgum.nybg.org/science/vh/specimen-details/?irn=970968
	7914	897065	NY	897065	BR	-48.05	-16.03	Casearia	grandiflora		Sleumer, H.O.	http://sweetgum.nybg.org/science/vh/specimen-details/?irn=970973
	9602	897066	NY	897066	BR	-47.7847	-15.6555	Casearia	grandiflora		Sleumer, H.O.	http://sweetgum.nybg.org/science/vh/specimen-details/?irn=970974
	26340	897068	NY	897068	BR	-47.1541	-17.0539	Casearia	grandiflora		Sleumer, H.O.	http://sweetgum.nybg.org/science/vh/specimen-details/?irn=970977
	58623	897069	NY	897069	BR	-47.4508	-6.5608	Casearia	grandiflora		Sleumer, H.O.	http://sweetgum.nybg.org/science/vh/specimen-details/?irn=970981
	12641	897073	NY	897073	BR	-54.9328	-10.0575	Casearia	grandiflora		Sleumer, H.O.	http://sweetgum.nybg.org/science/vh/specimen-details/?irn=971008
	10677	2150247	NY	2150247	BR	-63.117	3.517	Casearia	mariquitensis		Sleumer, H.O.	http://sweetgum.nybg.org/science/vh/specimen-details/?irn=2304947
	9251	897159	NY	897159	BR	-47.6667	-15.5715	Casearia	grandiflora		Sleumer, H.O.	http://sweetgum.nybg.org/science/vh/specimen-details/?irn=971601
	13220	897160	NY	897160	BR	-47.6	-16.8404	Casearia	grandiflora		Sleumer, H.O.	http://sweetgum.nybg.org/science/vh/specimen-details/?irn=971607
	13800	897162	NY	897162	BR	-47.6	-16.9759	Casearia	grandiflora		Sleumer, H.O.	http://sweetgum.nybg.org/science/vh/specimen-details/?irn=971614
	24325	897163	NY	897163	BR	-47.5167	-13.8004	Casearia	grandiflora		Sleumer, H.O.	http://sweetgum.nybg.org/science/vh/specimen-details/?irn=971617
	25554	897164	NY	897164	BR	-46.9925	-18.9439	Casearia	grandiflora		Sleumer, H.O.	http://sweetgum.nybg.org/science/vh/specimen-details/?irn=971622
	26002	897165	NY	897165	BR	-46.8728	-17.2255	Casearia	grandiflora		Sleumer, H.O.	http://sweetgum.nybg.org/science/vh/specimen-details/?irn=971624
	6573	897166	NY	897166	BR	-47.4754	-14.0755	Casearia	grandiflora		Sleumer, H.O.	http://sweetgum.nybg.org/science/vh/specimen-details/?irn=971596
	6337	897200	NY	897200	BR	-47.5103	-14.1103	Casearia	grandiflora		Sleumer, H.O.	http://sweetgum.nybg.org/science/vh/specimen-details/?irn=971975
	8173	897201	NY	897201	BR	-47.65	-16.8	Casearia	grandiflora		Sleumer, H.O.	http://sweetgum.nybg.org/science/vh/specimen-details/?irn=971976
	10225	897202	NY	897202	BR	-48.0635	-15.9692	Casearia	grandiflora		Sleumer, H.O.	http://sweetgum.nybg.org/science/vh/specimen-details/?irn=971977
	15791	897204	NY	897204	BR	-48.0817	-15.6235	Casearia	grandiflora		Sleumer, H.O.	http://sweetgum.nybg.org/science/vh/specimen-details/?irn=971982
	19054	897205	NY	897205	BR	-48.63	-15.35	Casearia	grandiflora		Sleumer, H.O.	http://sweetgum.nybg.org/science/vh/specimen-details/?irn=971983
	21066	897206	NY	897206	BR	-48.2	-7.21813	Casearia	grandiflora		Sleumer, H.O.	http://sweetgum.nybg.org/science/vh/specimen-details/?irn=971984
	25635	897208	NY	897208	BR	-43.2486	-19.948	Casearia	grandiflora		Sleumer, H.O.	http://sweetgum.nybg.org/science/vh/specimen-details/?irn=971986
	D386	897209	NY	897209	BR	-45.13	-4.28	Casearia	grandiflora		Sleumer, H.O.	http://sweetgum.nybg.org/science/vh/specimen-details/?irn=971988
	8409	897210	NY	897210	BR	-47.9294	-15.7797	Casearia	grandiflora		Sleumer, H.O.	http://sweetgum.nybg.org/science/vh/specimen-details/?irn=971989
	57106	897214	NY	897214	BR	-47.9503	-16.2528	Casearia	grandiflora		Sleumer, H.O.	http://sweetgum.nybg.org/science/vh/specimen-details/?irn=971997
	10870	897216	NY	897216	BR	-46.5389	-19.4783	Casearia	grandiflora		Sleumer, H.O.	http://sweetgum.nybg.org/science/vh/specimen-details/?irn=972000
	4746	897226	NY	897226	BR	-52.25	-15.9	Casearia	sylvestris	lingua	NA	http://sweetgum.nybg.org/science/vh/specimen-details/?irn=972099
	18905	897239	NY	897239	BR	-55.8073	-15.4151	Casearia	sylvestris	lingua	Sleumer, H.O.	http://sweetgum.nybg.org/science/vh/specimen-details/?irn=972152
	5521	897246	NY	897246	BR	-49.4264	-16.4961	Casearia	sylvestris	lingua	Liesner, R.L.	http://sweetgum.nybg.org/science/vh/specimen-details/?irn=972165
	736	897248	NY	897248	BR	-49.465	-18.9692	Casearia	sylvestris	lingua	Sleumer, H.O.	http://sweetgum.nybg.org/science/vh/specimen-details/?irn=972168
	1168	897250	NY	897250	BR	-43.9378	-19.9208	Casearia	sylvestris	lingua		http://sweetgum.nybg.org/science/vh/specimen-details/?irn=972175
	5071	897251	NY	897251	BR	-47.82	-15.65	Casearia	sylvestris	lingua	Sleumer, H.O.	http://sweetgum.nybg.org/science/vh/specimen-details/?irn=972176
	5576	897252	NY	897252	BR	-47.98	-16.03	Casearia	sylvestris	lingua	Sleumer, H.O.	http://sweetgum.nybg.org/science/vh/specimen-details/?irn=972178
	6212	897253	NY	897253	BR	-47.73	-15.63	Casearia	sylvestris	lingua	Sleumer, H.O.	http://sweetgum.nybg.org/science/vh/specimen-details/?irn=972179
	6302	897254	NY	897254	BR	-52.33	-14.67	Casearia	sylvestris	lingua	Sleumer, H.O.	http://sweetgum.nybg.org/science/vh/specimen-details/?irn=972180
	28489	897255	NY	897255	BR	-43.7833	-18.0833	Casearia	sylvestris	lingua	Sleumer, H.O.	http://sweetgum.nybg.org/science/vh/specimen-details/?irn=972182
	58260	897256	NY	897256	BR	-47.5097	-14.1325	Casearia	sylvestris	lingua	Sleumer, H.O.	http://sweetgum.nybg.org/science/vh/specimen-details/?irn=972184
	58532	897257	NY	897257	BR	-47.6016	-7.34093	Casearia	sylvestris	lingua	Sleumer, H.O.	http://sweetgum.nybg.org/science/vh/specimen-details/?irn=972183
	58622	897259	NY	897259	BR	-47.4508	-6.5608	Casearia	sylvestris	lingua	Sleumer, H.O.	http://sweetgum.nybg.org/science/vh/specimen-details/?irn=972187
	18301	897260	NY	897260	BR	-47.6667	-15.6167	Casearia	sylvestris	lingua	Sleumer, H.O.	http://sweetgum.nybg.org/science/vh/specimen-details/?irn=972188
	R49	897261	NY	897261	BR	-52.3531	-14.6733	Casearia	sylvestris	lingua	Sleumer, H.O.	http://sweetgum.nybg.org/science/vh/specimen-details/?irn=972189
	1886	897264	NY	897264	BR	-51.87	-12.9	Casearia	sylvestris	lingua	Sleumer, H.O.	http://sweetgum.nybg.org/science/vh/specimen-details/?irn=972192
	6659	897268	NY	897268	BR	-51.77	-12.82	Casearia	sylvestris	lingua	Sleumer, H.O.	http://sweetgum.nybg.org/science/vh/specimen-details/?irn=972198
	943	897270	NY	897270	BR	-45.37	-18.58	Casearia	sylvestris	lingua	NA	http://sweetgum.nybg.org/science/vh/specimen-details/?irn=972201
	16508	897271	NY	897271	BR	-59.5	-16.03	Casearia	sylvestris	lingua	NA	http://sweetgum.nybg.org/science/vh/specimen-details/?irn=972212
	24376	897273	NY	897273	BR	-46.0317	-18.3781	Casearia	sylvestris	lingua	Sleumer, H.O.	http://sweetgum.nybg.org/science/vh/specimen-details/?irn=972222
	s.n.	897274	NY	897274	BR	-44.4042	-19.2744	Casearia	sylvestris	lingua	Sleumer, H.O.	http://sweetgum.nybg.org/science/vh/specimen-details/?irn=972225
	18887	897275	NY	897275	BR	-44.1981	-19.9681	Casearia	sylvestris	lingua	Sleumer, H.O.	http://sweetgum.nybg.org/science/vh/specimen-details/?irn=972226
	5672	897280	NY	897280	BR	-47.95	-16.12	Casearia	sylvestris	sylvestris	Sleumer, H.O.	http://sweetgum.nybg.org/science/vh/specimen-details/?irn=972244
	437	897282	NY	897282	BR	-57.6531	-19.0094	Casearia	sylvestris	sylvestris	Sleumer, H.O.	http://sweetgum.nybg.org/science/vh/specimen-details/?irn=974163
	I55	897283	NY	897283	BR	-46.3858	-21.9236	Casearia	sylvestris	sylvestris	Sleumer, H.O.	http://sweetgum.nybg.org/science/vh/specimen-details/?irn=974165
	4725	897290	NY	897290	BR	-42.868	-20.7613	Casearia	sylvestris	sylvestris	Sleumer, H.O.	http://sweetgum.nybg.org/science/vh/specimen-details/?irn=974179
	5433	897294	NY	897294	BR	-49.4864	-19.5358	Casearia	sylvestris	sylvestris	Smith, S.F.	http://sweetgum.nybg.org/science/vh/specimen-details/?irn=974185
	2537	897295	NY	897295	BR	-44.83	-2.45	Casearia	sylvestris	sylvestris	Rosa, N.A.	http://sweetgum.nybg.org/science/vh/specimen-details/?irn=974188
	5236	897298	NY	897298	BR	-47.9294	-15.7797	Casearia	sylvestris	sylvestris	Sleumer, H.O.	http://sweetgum.nybg.org/science/vh/specimen-details/?irn=974191
	4838	897299	NY	897299	BR	-49.9556	-9.2783	Casearia	sylvestris	sylvestris	Rosa, N.A.	http://sweetgum.nybg.org/science/vh/specimen-details/?irn=974194
	5158	2150248	NY	2150248	BR	-70.25	-7.5	Casearia	mariquitensis		Sleumer, H.O.	http://sweetgum.nybg.org/science/vh/specimen-details/?irn=2304948
	16393	1039222	NY	1039222	BR	-47.4506	-13.8164	Casearia	grandiflora		Marquete, R.	http://sweetgum.nybg.org/science/vh/specimen-details/?irn=1482452
	12375	2150250	NY	2150250	BR	-65.62	-1.78333	Casearia	mariquitensis			http://sweetgum.nybg.org/science/vh/specimen-details/?irn=2304950
	123	2154016	NY	2154016	BR	-54.9801	-2.62647	Casearia	mariquitensis			http://sweetgum.nybg.org/science/vh/specimen-details/?irn=2305010
	707	2154017	NY	2154017	BR	-61.4333	3.4	Casearia	mariquitensis			http://sweetgum.nybg.org/science/vh/specimen-details/?irn=2305011
	Nelson 852	3126509	MO	GBIF	BR	-68.0002	-11.0009	Casearia	mariquitensis		Liesner, R.L.
	Daly 8231	3126620	MO	GBIF	BR	-71.2686	-8.375	Casearia	mariquitensis		Liesner, R.L.
	Daly 421	3126875	MO	GBIF	BR	-44.6667	-4.31666	Casearia	mariquitensis		Sleumer, H.O.
	Maas 9076	3127159	MO	GBIF	BR	-72.9647	-7.59805	Casearia	mariquitensis		Liesner, R.L.
	1291	1279948	NY	1279948	BR	-43.1786	-22.505	Casearia	arborea		Marquete, R.	http://sweetgum.nybg.org/science/vh/specimen-details/?irn=1514665
	2770	1314838	JBRJ	GBIF	BR	-59.6625	0.875278	Casearia	mariquitensis		Marquete, R.	http://rb.jbrj.gov.br/v2/regua/visualizador.php?r=true&colbot=rb&codtestemunho=01314838&arquivo=01314838.dzi
	5233	1662889	US	GBIF	BR	-70	-8	Casearia	sylvestris	sylvestris	NA	https://ids.si.edu/ids/media_view?id=ark:/65665/m35378a97d355b4bd39b96ef3ef9434721&defaultView=image_dynamic
	Davidse 11645	1814113	MO	GBIF	BR	-40.4378	-14.6022	Casearia	zizyphoides		Liesner, R.L.
	1055	2060415	NY	2060415	BR	-53.9868	-3.72723	Casearia	sylvestris	sylvestris	NA	http://sweetgum.nybg.org/science/vh/specimen-details/?irn=2502874
	4883	2060418	NY	2060418	BR	-49.8498	-26.0723	Casearia	sylvestris	sylvestris	NA	http://sweetgum.nybg.org/science/vh/specimen-details/?irn=2502929
	17177	2060419	NY	2060419	BR	-48.3289	-25.3069	Casearia	sylvestris	sylvestris	NA	http://sweetgum.nybg.org/science/vh/specimen-details/?irn=2502930
	1176	2150225	NY	2150225	BR	-60.0134	-3.05875	Casearia	manausensis			http://sweetgum.nybg.org/science/vh/specimen-details/?irn=2304879
	4056	2150226	NY	2150226	BR	-60.0475	-2.98754	Casearia	manausensis			http://sweetgum.nybg.org/science/vh/specimen-details/?irn=2304893
	3924	2150227	NY	2150227	BR	-60.0818	-3.05543	Casearia	manausensis			http://sweetgum.nybg.org/science/vh/specimen-details/?irn=2304894
	1879	2150230	NY	2150230	BR	-55.8661	-1.76556	Casearia	manausensis			http://sweetgum.nybg.org/science/vh/specimen-details/?irn=2304897
	1078	2150231	NY	2150231	BR	-56.9912	-0.98089	Casearia	manausensis			http://sweetgum.nybg.org/science/vh/specimen-details/?irn=2304898
	1435	2150232	NY	2150232	BR	-56.449	-1.69426	Casearia	manausensis			http://sweetgum.nybg.org/science/vh/specimen-details/?irn=2304899
	7144	2150234	NY	2150234	BR	-57.1288	-1.00387	Casearia	manausensis			http://sweetgum.nybg.org/science/vh/specimen-details/?irn=2304901
	4709	2150235	NY	2150235	BR	-59.6839	-2.69289	Casearia	manausensis			http://sweetgum.nybg.org/science/vh/specimen-details/?irn=2304902
	5706	2154199	NY	2154199	BR	-61.4167	3.36667	Casearia	sylvestris	sylvestris	NA	http://sweetgum.nybg.org/science/vh/specimen-details/?irn=2307974
	695	2154201	NY	2154201	BR	-61.83	3.58	Casearia	sylvestris	sylvestris		http://sweetgum.nybg.org/science/vh/specimen-details/?irn=2307976
	660	2154202	NY	2154202	BR	-61.08	3.58	Casearia	sylvestris	sylvestris	NA	http://sweetgum.nybg.org/science/vh/specimen-details/?irn=2307977
	58707	2154204	NY	2154204	BR	-47.48	-2.97	Casearia	sylvestris	sylvestris	NA	http://sweetgum.nybg.org/science/vh/specimen-details/?irn=2307979
	50506	2154205	NY	2154205	BR	-51.93	1.67	Casearia	sylvestris	sylvestris	NA	http://sweetgum.nybg.org/science/vh/specimen-details/?irn=2307997
	4277	2154208	NY	2154208	BR	-55.1657	-0.220997	Casearia	sylvestris	sylvestris	NA	http://sweetgum.nybg.org/science/vh/specimen-details/?irn=2307982
	10369	2154209	NY	2154209	BR	-63.5471	1.57674	Casearia	sylvestris	sylvestris		http://sweetgum.nybg.org/science/vh/specimen-details/?irn=2307983
	s.n.	2154211	NY	2154211	BR	-54.7405	-2.44961	Casearia	sylvestris	sylvestris	NA	http://sweetgum.nybg.org/science/vh/specimen-details/?irn=2307985
	60174	2154213	NY	2154213	BR	-65.9288	0.6466	Casearia	sylvestris	sylvestris		http://sweetgum.nybg.org/science/vh/specimen-details/?irn=2307987
	9751	2154214	NY	2154214	BR	-64.37	4.05	Casearia	sylvestris	sylvestris		http://sweetgum.nybg.org/science/vh/specimen-details/?irn=2307988
	245	2154215	NY	2154215	BR	-54.8507	-2.50934	Casearia	sylvestris	sylvestris	NA	http://sweetgum.nybg.org/science/vh/specimen-details/?irn=2307989
	14553	2154217	NY	2154217	BR	-65.7102	-8.89724	Casearia	sylvestris	sylvestris		http://sweetgum.nybg.org/science/vh/specimen-details/?irn=2307991
	3938	2154219	NY	2154219	BR	-54.43	-0.92	Casearia	sylvestris	sylvestris	NA	http://sweetgum.nybg.org/science/vh/specimen-details/?irn=2307993
	16209	2154222	NY	2154222	BR	-51.62	0.17	Casearia	sylvestris	sylvestris	NA	http://sweetgum.nybg.org/science/vh/specimen-details/?irn=2307996
	2650	2154224	NY	2154224	BR	-54.7083	-2.44306	Casearia	sylvestris	sylvestris	NA	http://sweetgum.nybg.org/science/vh/specimen-details/?irn=2308000
	224	2154229	NY	2154229	BR	-59.9667	-2.88333	Casearia	sylvestris	sylvestris	NA	http://sweetgum.nybg.org/science/vh/specimen-details/?irn=2308005
	4766	2154232	NY	2154232	BR	-70.25	-7.5	Casearia	sylvestris	sylvestris		http://sweetgum.nybg.org/science/vh/specimen-details/?irn=2308008
	4825	2154234	NY	2154234	BR	-63.05	-11.2	Casearia	sylvestris	sylvestris		http://sweetgum.nybg.org/science/vh/specimen-details/?irn=2308010
	7070	2154235	NY	2154235	BR	-62.7888	-10.2029	Casearia	sylvestris	sylvestris	Sleumer, H.O.	http://sweetgum.nybg.org/science/vh/specimen-details/?irn=2308011
	313	2154236	NY	2154236	BR	-61.43	3.37	Casearia	sylvestris	sylvestris	NA	http://sweetgum.nybg.org/science/vh/specimen-details/?irn=2308012
	4616	2154237	NY	2154237	BR	-60.9601	3.07941	Casearia	sylvestris	sylvestris	NA	http://sweetgum.nybg.org/science/vh/specimen-details/?irn=2308016
	4460	2154238	NY	2154238	BR	-61.7555	3.76045	Casearia	sylvestris	sylvestris	Sleumer, H.O.	http://sweetgum.nybg.org/science/vh/specimen-details/?irn=2308019
	R6213	2154241	NY	2154241	BR	-61.52	3.35	Casearia	sylvestris	sylvestris	NA	http://sweetgum.nybg.org/science/vh/specimen-details/?irn=2308022
	R.5429V	2154242	NY	2154242	BR	-61.42	3.37	Casearia	sylvestris	sylvestris	NA	http://sweetgum.nybg.org/science/vh/specimen-details/?irn=2308023
	5046	2154244	NY	2154244	BR	-63.25	-9	Casearia	sylvestris	sylvestris		http://sweetgum.nybg.org/science/vh/specimen-details/?irn=2308025
	1478	2154245	NY	2154245	BR	-62.8	1.53	Casearia	sylvestris	sylvestris		http://sweetgum.nybg.org/science/vh/specimen-details/?irn=2308026
	2757	2154246	NY	2154246	BR	-51.2894	-0.115	Casearia	sylvestris	sylvestris	NA	http://sweetgum.nybg.org/science/vh/specimen-details/?irn=2308027
	8323	2154247	NY	2154247	BR	-66.7528	-2.77698	Casearia	sylvestris	sylvestris		http://sweetgum.nybg.org/science/vh/specimen-details/?irn=2308028
	8263	2154248	NY	2154248	BR	-66.7	-2.71667	Casearia	sylvestris	sylvestris		http://sweetgum.nybg.org/science/vh/specimen-details/?irn=2308029
	100	2154250	NY	2154250	BR	-54.9599	-2.63288	Casearia	sylvestris	sylvestris	NA	http://sweetgum.nybg.org/science/vh/specimen-details/?irn=2308031
	6953	2154251	NY	2154251	BR	-56.0963	-1.76623	Casearia	sylvestris	sylvestris	NA	http://sweetgum.nybg.org/science/vh/specimen-details/?irn=2308032
	15709	2210693	NY	2210693	BR	-51.0957	-0.04072	Casearia	sylvestris	lingua	NA	http://sweetgum.nybg.org/science/vh/specimen-details/?irn=2502200
	178	2210694	NY	2210694	BR	-54	-2.48333	Casearia	sylvestris	lingua	NA	http://sweetgum.nybg.org/science/vh/specimen-details/?irn=2502202
	1369	2210695	NY	2210695	BR	-63.0206	-7.5061	Casearia	sylvestris	lingua	NA	http://sweetgum.nybg.org/science/vh/specimen-details/?irn=2502220
	9215	2210697	NY	2210697	BR	-60.4715	1.24731	Casearia	sylvestris	lingua	NA	http://sweetgum.nybg.org/science/vh/specimen-details/?irn=2502222
	8827	2210698	NY	2210698	BR	-65.25	-10.35	Casearia	sylvestris	lingua	NA	http://sweetgum.nybg.org/science/vh/specimen-details/?irn=2502223
	52308	2210700	NY	2210700	BR	-51.05	1.22	Casearia	sylvestris	lingua	NA	http://sweetgum.nybg.org/science/vh/specimen-details/?irn=2502226
	2129	2369808	US	GBIF	BR	-47.12	-22.18	Casearia	sylvestris	sylvestris	NA	https://ids.si.edu/ids/media_view?id=ark:/65665/m3247d899cec4147bdab83ee9722907939&defaultView=image_dynamic
	50638	2548586	US	GBIF	BR	-51.98	1.92	Casearia	sylvestris	sylvestris	NA	https://ids.si.edu/ids/media_view?id=ark:/65665/m3bf5f05284f0c47678cef7c101001dc54&defaultView=image_dynamic
	5390	2570172	US	GBIF	BR	-45.05	-7.38	Casearia	sylvestris	sylvestris	NA	https://ids.si.edu/ids/media_view?id=ark:/65665/m363438e5c454445fc99a70bf9c9803e29&defaultView=image_dynamic
	5377	2570173	US	GBIF	BR	-45.07	-7.38	Casearia	sylvestris	lingua	NA	https://ids.si.edu/ids/media_view?id=ark:/65665/m35fa30aa68c524eff9e8e157fd386edde&defaultView=image_dynamic
	1312	2636680	NY	2636680	BR	-39.4833	-15.2333	Casearia	arborea		Liesner, R.L.	http://sweetgum.nybg.org/science/vh/specimen-details/?irn=2475169
	Plowman 8851	2767003	MO	GBIF	BR	-50.4167	-8.75	Casearia	grandiflora		Sleumer, H.O.
	17176	2771403	US	GBIF	BR	-39.2	-16.42	Casearia	sylvestris	sylvestris	NA	https://ids.si.edu/ids/media_view?id=ark:/65665/m36d3f8629f4cb40bd98f804978eee6fd3&defaultView=image_dynamic
	Plowman 9327	2778607	MO	GBIF	BR	-47.4333	-5.66667	Casearia	arborea		Sleumer, H.O.
	6129	2796266	NY	2796266	BR	-39.2022	-16.4192	Casearia	arborea		Marquete, R.	http://sweetgum.nybg.org/science/vh/specimen-details/?irn=2474274
	15026	2964317	US	GBIF	BR	-42.6	-19.77	Casearia	sylvestris	sylvestris	NA	https://ids.si.edu/ids/media_view?id=ark:/65665/m30cf76da99f9541dea550fa5abd88cfc4&defaultView=image_dynamic
	21161	3007096	US	GBIF	BR	-42.48	-14.08	Casearia	sylvestris	sylvestris	NA	https://ids.si.edu/ids/media_view?id=ark:/65665/m39f9377ebbce84ba5b9a0e888cd2d308d&defaultView=image_dynamic
	P. Lowy 56	3107649	US	GBIF	BR	-45.78	-15.15	Casearia	sylvestris	lingua	NA	https://ids.si.edu/ids/media_view?id=ark:/65665/m396e828f78d2140669ae22540c67aa925&defaultView=image_dynamic
	Silva 1009	3124426	MO	GBIF	BR	-51.4167	-18.7	Casearia	sylvestris	lingua	Liesner, R.L.
	Irwin 6302	3125158	MO	GBIF	BR	-52.3333	-14.6667	Casearia	sylvestris	lingua	Liesner, R.L.
	Heringer 5317	3125291	MO	GBIF	BR	-47.5914	-15.5906	Casearia	sylvestris	lingua	Liesner, R.L.
	Pires 16508	3125828	MO	GBIF	BR	-59.5	-16.0333	Casearia	sylvestris	lingua	Liesner, R.L.
	Harley 25679	3126333	MO	GBIF	BR	-41.85	-13.4833	Casearia	sylvestris	lingua	Liesner, R.L.
	Dick 69	3126356	MO	GBIF	BR	-60.0833	-2.31666	Casearia	manausensis		Liesner, R.L.
	Thomas 12946	3126576	MO	GBIF	BR	-41.2319	-12.0269	Casearia	arborea		Liesner, R.L.
	Carvalho 6242	3126706	MO	GBIF	BR	-42.5139	-14.0803	Casearia	sylvestris	lingua	Liesner, R.L.
	Berg 518	3137652	MO	GBIF	BR	-50.0002	-6.00023	Casearia	grandiflora		Sleumer, H.O.
	Eiten 10702	3139100	MO	GBIF	BR	-45.0833	-7.46666	Casearia	grandiflora		Liesner, R.L.
	Harley 26946	3139376	MO	GBIF	BR	-41.7833	-13.5667	Casearia	grandiflora		Liesner, R.L.
	Daly 902	3140162	MO	GBIF	BR	-48.0667	-0.85	Casearia	grandiflora		Liesner, R.L.
	Harley 15641	3140227	MO	GBIF	BR	-41.3	-13.5833	Casearia	grandiflora		Liesner, R.L.
	Philcox 4595	3140357	MO	GBIF	BR	-51.7667	-12.8167	Casearia	grandiflora		Liesner, R.L.
	Strudwick 4277	3140407	MO	GBIF	BR	-54.1506	0.15138	Casearia	sylvestris	sylvestris	Sleumer, H.O.
	Hill 13148	3140520	MO	GBIF	BR	-57.7167	-3.38333	Casearia	sylvestris	sylvestris	Sleumer, H.O.
	815	3173514	US	GBIF	BR	-47.8758	-15.9508	Casearia	sylvestris	lingua	NA	https://ids.si.edu/ids/media_view?id=ark:/65665/m3556ee995930e4ce98d4387429d0b9326&defaultView=image_dynamic
	24	3186121	US	GBIF	BR	-45.5886	-11.1633	Casearia	sylvestris	lingua	NA	https://ids.si.edu/ids/media_view?id=ark:/65665/m3ad514b3945ba4e0b8df0952553135cd8&defaultView=image_dynamic
	Daly 976	3286194	MO	GBIF	BR	-49.5333	-3.5	Casearia	grandiflora		Sleumer, H.O.
	12421	3291186	US	GBIF	BR	-54.76	2.46	Casearia	grandiflora		Liesner, R.L.	https://ids.si.edu/ids/media_view?id=ark:/65665/m3078d1688c33b438a8f29de240b2c4b58&defaultView=image_dynamic
	Zarucchi 2871	3296148	MO	GBIF	BR	-59.5833	-4.38333	Casearia	grandiflora		Liesner, R.L.
	9215	3313821	US	GBIF	BR	-60.45	1.25	Casearia	sylvestris	lingua	NA	https://ids.si.edu/ids/media_view?id=ark:/65665/m337afb1a7f9f44b2fb0cf70adea423f92&defaultView=image_dynamic
	30	3369841	US	GBIF	BR	-36	-8.31	Casearia	sylvestris	sylvestris	NA	https://ids.si.edu/ids/media_view?id=ark:/65665/m3fe2144b6c88b4c9f8d14b699407733b7&defaultView=image_dynamic
	3985	3382536	US	GBIF	BR	-50.4853	-10.4006	Casearia	sylvestris	sylvestris	NA	https://ids.si.edu/ids/media_view?id=ark:/65665/m36145724d8cde4767bf262a18ac13c911&defaultView=image_dynamic
	21662	3691578	US	GBIF	BR	-41.5147	-12.5717	Casearia	arborea			https://ids.si.edu/ids/media_view?id=ark:/65665/m36729c287f1c04fe9aed48ea047f2de5d&defaultView=image_dynamic
	614	3710760	US	GBIF	BR	-43.4653	-22.9397	Casearia	sylvestris	sylvestris	NA	https://ids.si.edu/ids/media_view?id=ark:/65665/m364495dc52aa346f6b11538aa4d092b4a&defaultView=image_dynamic
		75705-1	LEB	GBIF	BR	-53.4761	-30.5067	Casearia	sylvestris	sylvestris	Smith, S.F.
		76776-1	LEB	GBIF	BR	-51.7619	-31.2303	Casearia	sylvestris	sylvestris	Smith, S.F.
	10001	B 10 0517805	B		BR	-63.55	2.71306	Casearia	grandiflora		Liesner, R.L.
		262161/1	G	GBIF	BR	-53.0897	-10.7731	Casearia	grandiflora		Sleumer, H.O.
	1215	578131	K	GBIF	BR	-55.52	-9.51	Casearia	sylvestris	sylvestris	Milliken, W.	https://apps.kew.org/herbcat/getImage.do?imageBarcode=K000578131
		28307	MPEG	GBIF	BR	-51.3667	0.733333	Casearia	sylvestris	lingua	Sleumer, H.O.
		59095	MPEG	GBIF	BR	-50.25	-6	Casearia	grandiflora		Sleumer, H.O.
		88470	MPEG	GBIF	BR	-45.1333	-4.28333	Casearia	grandiflora		Marquete, R.
		92907	MPEG	GBIF	BR	-60.4333	-13.5333	Casearia	grandiflora		Marquete, R.
		102282	MPEG	GBIF	BR	-64.8333	-3.21667	Casearia	arborea		Marquete, R.
		106526	MPEG	GBIF	BR	-45.3667	-5.88333	Casearia	grandiflora		Marquete, R.
		142207	MPEG	GBIF	BR	-54.25	-1.91667	Casearia	grandiflora		Marquete, R.
		173157	MPEG	GBIF	BR	-40.7125	-12.0167	Casearia	grandiflora		Marquete, R.
		236503	MPEG	GBIF	BR	-50.3575	-5.66222	Casearia	arborea		Marquete, R.
	13116	82102	JBRJ	GBIF	BR	-41.3223	-12.8259	Casearia	grandiflora		Marquete, R.	http://rb.jbrj.gov.br/v2/regua/visualizador.php?r=true&colbot=rb&codtestemunho=00082102&arquivo=00082102.dzi
	scimento, F.A. 51	82201	JBRJ	GBIF	BR	-40.9121	-3.83196	Casearia	grandiflora		Marquete, R.	http://rb.jbrj.gov.br/v2/regua/visualizador.php?r=true&colbot=rb&codtestemunho=00082201&arquivo=00082201.dzi
	954	82256	JBRJ	GBIF	BR	-39.5051	-7.35099	Casearia	grandiflora		Marquete, R.	http://rb.jbrj.gov.br/v2/regua/visualizador.php?r=true&colbot=rb&codtestemunho=00082256&arquivo=00082256.dzi
	188	82258	JBRJ	GBIF	BR	-41.7104	-4.09371	Casearia	grandiflora		Marquete, R.	http://rb.jbrj.gov.br/v2/regua/visualizador.php?r=true&colbot=rb&codtestemunho=00082258&arquivo=00082258.dzi
	3483	164334	JBRJ	GBIF	BR	-47.4164	-6.32944	Casearia	grandiflora		Marquete, R.	http://rb.jbrj.gov.br/v2/regua/visualizador.php?r=true&colbot=rb&codtestemunho=00164334&arquivo=00164334.dzi
	3787	164361	JBRJ	GBIF	BR	-43.0328	-16.8536	Casearia	grandiflora		Marquete, R.	http://rb.jbrj.gov.br/v2/regua/visualizador.php?r=true&colbot=rb&codtestemunho=00164361&arquivo=00164361.dzi
	5501	164371	JBRJ	GBIF	BR	-47.475	-13.6714	Casearia	grandiflora		Marquete, R.	http://rb.jbrj.gov.br/v2/regua/visualizador.php?r=true&colbot=rb&codtestemunho=00164371&arquivo=00164371.dzi
	M. N. Silva; I. L. Amaral, J. Lima, O. P. Monteiro & J. CoÃªlho 18	172137	JBRJ	GBIF	BR	-54.9167	-9.58333	Casearia	grandiflora		Marquete, R.	http://rb.jbrj.gov.br/v2/regua/visualizador.php?r=true&colbot=rb&codtestemunho=00172137&arquivo=00172137.dzi
	3166	452777	JBRJ	GBIF	BR	-48.8758	-15.8044	Casearia	grandiflora		Marquete, R.	http://rb.jbrj.gov.br/v2/regua/visualizador.php?r=true&colbot=rb&codtestemunho=00452777&arquivo=00452777.dzi
	C. Germa 12	517550	JBRJ	GBIF	BR	-42.1442	-3.9128	Casearia	grandiflora		Marquete, R.	http://rb.jbrj.gov.br/v2/regua/visualizador.php?r=true&colbot=rb&codtestemunho=00517550&arquivo=00517550.dzi
	4159	522523	JBRJ	GBIF	BR	-48.2889	-1.51778	Casearia	grandiflora		Marquete, R.	http://rb.jbrj.gov.br/v2/regua/visualizador.php?r=true&colbot=rb&codtestemunho=00604673&arquivo=00604673.dzi
	10518	567784	JBRJ	GBIF	BR	-48.9267	-15.3397	Casearia	grandiflora		Marquete, R.	http://rb.jbrj.gov.br/v2/regua/visualizador.php?r=true&colbot=rb&codtestemunho=00567784&arquivo=00567784.dzi
	16393	570066	JBRJ	GBIF	BR	-47.4506	-13.8164	Casearia	grandiflora		Marquete, R.	http://rb.jbrj.gov.br/v2/regua/visualizador.php?r=true&colbot=rb&codtestemunho=00570066&arquivo=00570066.dzi
	2298	594062	JBRJ	GBIF	BR	-39.4232	-7.30046	Casearia	grandiflora		Marquete, R.	http://rb.jbrj.gov.br/v2/regua/visualizador.php?r=true&colbot=rb&codtestemunho=00594062&arquivo=00594062.dzi
	274	597421	JBRJ	GBIF	BR	-49.5106	-3.75889	Casearia	grandiflora		Marquete, R.	http://rb.jbrj.gov.br/v2/regua/visualizador.php?r=true&colbot=rb&codtestemunho=00597421&arquivo=00597421.dzi
	365	600349	JBRJ	GBIF	BR	-41.6989	-4.09778	Casearia	grandiflora		Marquete, R.	http://rb.jbrj.gov.br/v2/regua/visualizador.php?r=true&colbot=rb&codtestemunho=00600349&arquivo=00600349.dzi
	4656	604673	JBRJ	GBIF	BR	-48.7803	-16.0939	Casearia	grandiflora		Marquete, R.	http://rb.jbrj.gov.br/v2/regua/visualizador.php?r=true&colbot=rb&codtestemunho=00604673&arquivo=00604673.dzi
	370	612125	JBRJ	GBIF	BR	-45.2481	-7.59611	Casearia	grandiflora		Marquete, R.	http://rb.jbrj.gov.br/v2/regua/visualizador.php?r=true&colbot=rb&codtestemunho=00612125&arquivo=00612125.dzi
	4046	651963	JBRJ	GBIF	BR	-39.3061	-7.30611	Casearia	grandiflora		Marquete, R.	http://rb.jbrj.gov.br/v2/regua/visualizador.php?r=true&colbot=rb&codtestemunho=00651963&arquivo=00651963.dzi
	14222	654470	JBRJ	GBIF	BR	-46.9592	-13.8286	Casearia	grandiflora		Marquete, R.	http://rb.jbrj.gov.br/v2/regua/visualizador.php?r=true&colbot=rb&codtestemunho=00654470&arquivo=00654470.dzi
	606	657150	JBRJ	GBIF	BR	-48.9058	-15.8297	Casearia	grandiflora		Marquete, R.	http://rb.jbrj.gov.br/v2/regua/visualizador.php?r=true&colbot=rb&codtestemunho=00657150&arquivo=00657150.dzi
	605	657151	JBRJ	GBIF	BR	-48.8953	-15.7989	Casearia	grandiflora		Marquete, R.	http://rb.jbrj.gov.br/v2/regua/visualizador.php?r=true&colbot=rb&codtestemunho=00657151&arquivo=00657151.dzi
	294	677194	JBRJ	GBIF	BR	-60.0606	-2.99333	Casearia	grandiflora		Marquete, R.	http://jabot.jbrj.gov.br/v2/regua/visualizador.php?r=true&colbot=rb&codtestemunho=00677194&arquivo=00677194.dzi
	8634	738122	JBRJ	GBIF	BR	-46.9394	-23.8256	Casearia	sylvestris	sylvestris	Saka, M.N.	http://rb.jbrj.gov.br/v2/regua/visualizador.php?r=true&colbot=rb&codtestemunho=00738122&arquivo=00738122.dzi
	16464	792967	JBRJ	GBIF	BR	-48.2533	-14.8756	Casearia	grandiflora		Marquete, R.	http://rb.jbrj.gov.br/v2/regua/visualizador.php?r=true&colbot=rb&codtestemunho=00792967&arquivo=00792967.dzi
	2421	809802	JBRJ	GBIF	BR	-39.32	-7.59167	Casearia	grandiflora		Marquete, R.	http://rb.jbrj.gov.br/v2/regua/visualizador.php?r=true&colbot=rb&codtestemunho=00809802&arquivo=00809802.dzi
	2615	823616	JBRJ	GBIF	BR	-48.1833	-15.5667	Casearia	grandiflora		Marquete, R.	http://rb.jbrj.gov.br/v2/regua/visualizador.php?r=true&colbot=rb&codtestemunho=00823616&arquivo=00823616.dzi
	2465	855607	JBRJ	GBIF	BR	-41.7	-4.1	Casearia	grandiflora		Marquete, R.	http://rb.jbrj.gov.br/v2/regua/visualizador.php?r=true&colbot=rb&codtestemunho=00855607&arquivo=00855607.dzi
	2487	856088	JBRJ	GBIF	BR	-41.7502	-4.14239	Casearia	grandiflora		Marquete, R.	http://rb.jbrj.gov.br/v2/regua/visualizador.php?r=true&colbot=rb&codtestemunho=00856088&arquivo=00856088.dzi
	10608	908871	JBRJ	GBIF	BR	-39.4231	-7.31457	Casearia	grandiflora		Marquete, R.	http://rb.jbrj.gov.br/v2/regua/visualizador.php?r=true&colbot=rb&codtestemunho=00908871&arquivo=00908871.dzi
	2556	1026450	JBRJ	GBIF	BR	-42.0889	-4.27111	Casearia	grandiflora		Marquete, R.	http://rb.jbrj.gov.br/v2/regua/visualizador.php?r=true&colbot=rb&codtestemunho=01026450&arquivo=01026450.dzi
	3103	1392385	JBRJ	GBIF	BR	-50.3575	-5.66222	Casearia	grandiflora		Marquete, R.	http://rb.jbrj.gov.br/v2/regua/visualizador.php?r=true&colbot=rb&codtestemunho=01392385&arquivo=01392385.dzi
		1584317	U	GBIF	BR	-54.7667	2.46667	Casearia	grandiflora		Liesner, R.L.
	1796/4 [B 1, nr. 1796/4]	0060167F	F	GBIF	BR	-44	-18	Casearia	sylvestris	lingua	NA	https://fm-digital-assets.fieldmuseum.org/56/483/V0060167F.jpg
	11416	0060168F	F	GBIF	BR	-63	-5	Casearia	manausensis		Sleumer, H.O.	https://fm-digital-assets.fieldmuseum.org/56/484/V0060168F.jpg
	1997	86953	NY	86953	BZ	-89.07	17.1	Casearia	sylvestris	sylvestris	Vincent, K.A.	http://sweetgum.nybg.org/science/vh/specimen-details/?irn=41668
	Gentle 6372	1430175	MO	GBIF	BZ	-89.1667	16.3333	Casearia	sylvestris	sylvestris	Sleumer, H.O.
	263	542877	BM	GBIF	BZ	-88.4561	16.8222	Casearia	arborea		Sleumer, H.O.
	280	6947	SINCHI	GBIF	CO	-69.21	2.63	Casearia	arborea		Liesner, R.L.
	2511	7404	UTMC	7404	CO	-73.9667	11.3167	Casearia	arborea		Liesner, R.L.
	2440	8070	COL	COL000233070	CO	-74.9763	4.42769	Casearia	sylvestris	lingua	Sleumer, H.O.	http://www.biovirtual.unal.edu.co/es/colecciones/detail/6285/
	2644	9947	UTMC	9947	CO	-74.0833	11.3167	Casearia	arborea		Liesner, R.L.
	8824	10928	COL	COL000232564	CO	-75.5493	1.73046	Casearia	arborea		Sleumer, H.O.	http://www.biovirtual.unal.edu.co/es/colecciones/detail/7824/
	4232	20580	SINCHI	GBIF	CO	-72.36	-0.63	Casearia	arborea		Liesner, R.L.
	11289	29168	COL	COL000232532	CO	-76.7048	1.25215	Casearia	arborea		Sleumer, H.O.	http://www.biovirtual.unal.edu.co/es/colecciones/detail/20155/
	1884	36731	HUA	36731	CO	-76.4371	7.25048	Casearia	arborea		Liesner, R.L.
	8247	49168	COL	COL000232556	CO	-72.6453	4.09856	Casearia	arborea		Sleumer, H.O.	http://www.biovirtual.unal.edu.co/es/colecciones/detail/33021/
	5204	97094	HUA	97094	CO	-75.05	5567	Casearia	arborea		Liesner, R.L.
	6335	97953	COL	COL000233314	CO	-73.7026	10.01	Casearia	zizyphoides		Dugand, A.	http://www.biovirtual.unal.edu.co/es/colecciones/detail/77835/
	6711	109323	HUA	109323	CO	-74.869	6.44211	Casearia	arborea		Liesner, R.L.
	1857	174505	COL	COL000232988	CO	-72.2575	5.24252	Casearia	mollis		Berl, R.	http://www.biovirtual.unal.edu.co/es/colecciones/detail/131320/
	H. Y. Berl M. 29	186589	COL		CO	-71.3448	12.1344	Casearia	zizyphoides
	4232	186952	INPA	GBIF	CO	-72.37	-0.616667	Casearia	arborea		Marquete, R.
	601	236437	COL	COL000232552	CO	-75.0343	6.09203	Casearia	arborea		Lozano, G.	http://www.biovirtual.unal.edu.co/es/colecciones/detail/179042/
	Barbosa 3004	255719	MO	GBIF	CO	-67.9167	5.2	Casearia	sylvestris	lingua	Liesner, R.L.
	Cogollo Pacheco 7688	258128	MO	GBIF	CO	-76.3167	6.53333	Casearia	arborea		Liesner, R.L.
	1671	267810	COL	COL000232542	CO	-74.6398	7.2692	Casearia	arborea		Berl, R.	http://www.biovirtual.unal.edu.co/es/colecciones/detail/203023/
	1538	269989	COL	COL000232538	CO	-74.5614	8.33986	Casearia	arborea		Berl, R.	http://www.biovirtual.unal.edu.co/es/colecciones/detail/204765/
	393	283267	COL	COL000232540	CO	-69.9733	6.10193	Casearia	arborea		Franco R., P.	http://www.biovirtual.unal.edu.co/es/colecciones/detail/215608/
	4830	290674	COL	COL000232996	CO	-76.0013	2.3273	Casearia	mollis		Berl, R.	http://www.biovirtual.unal.edu.co/es/colecciones/detail/221774/
	235	311725	COL	COL000232562	CO	-76.6527	5.69269	Casearia	arborea		Liesner, R.L.	http://www.biovirtual.unal.edu.co/es/colecciones/detail/244363/
	5304	312994	COL	COL000232814	CO	-74.6531	6.97608	Casearia	grandiflora		Liesner, R.L.	http://www.biovirtual.unal.edu.co/es/colecciones/detail/245314/
	1438A	315508	COL	COL000232992	CO	-73.2441	6.4621	Casearia	mollis		Zielman, R.	http://www.biovirtual.unal.edu.co/es/colecciones/detail/247276/
	2374	318308	COL	COL000233310	CO	-72.9595	11.2433	Casearia	zizyphoides		Liesner, R.L.	http://www.biovirtual.unal.edu.co/es/colecciones/detail/249430/
	3637	319634	COL	COL000232530	CO	-75.4805	7.48587	Casearia	arborea		Liesner, R.L.	http://www.biovirtual.unal.edu.co/es/colecciones/advancedresult/plants/
	351	331448	COL	COL000232534	CO	-74.7833	6	Casearia	arborea		Cogollo, A.	http://www.biovirtual.unal.edu.co/es/colecciones/detail/259321/
	5423	370054	COL	COL000232998	CO	-70.25	-3.7	Casearia	mollis		Giraldo C.D.	http://www.biovirtual.unal.edu.co/es/colecciones/detail/286290/
	55510	379761	COL	COL000232558	CO	-73.7467	3.50032	Casearia	arborea		Liesner, R.L.	http://www.biovirtual.unal.edu.co/es/colecciones/detail/290458/
	216	410291	COL	COL000232572	CO	-72.6388	4.04095	Casearia	arborea		Fajardo, A.	http://www.biovirtual.unal.edu.co/es/colecciones/detail/304439/
	3972	428844	COL	COL000103257	CO	-75.037	7.32194	Casearia	arborea		Gentry, A.	http://www.biovirtual.unal.edu.co/es/colecciones/detail/311734/
	1091	469151	COL	COL000232792	CO	-76.6189	1.03496	Casearia	arborea		Vargas, C.A.	http://www.biovirtual.unal.edu.co/es/colecciones/detail/599263/
	3259	475298	COL	COL000232536	CO	-76.12	1.30062	Casearia	arborea		López C.,R.	http://www.biovirtual.unal.edu.co/es/colecciones/detail/331567/
	R. H. Pardo P. 36	482206	COL	COL000007194	CO	-76.2218	2.10077	Casearia	mollis		Sánchez M., L.R.	http://www.biovirtual.unal.edu.co/es/colecciones/detail/334452/
	110	482215	COL	COL000007193	CO	-74.9696	3.09988	Casearia	mollis		Sánchez M., L.R.	http://www.biovirtual.unal.edu.co/es/colecciones/detail/334456/
	P. Giraldo 24	508726	COL	COL000142444	CO	-71.6581	5.41602	Casearia	mollis		Ariza, W.	http://www.biovirtual.unal.edu.co/es/colecciones/detail/605022/
	109	508760	COL	COL000142075	CO	-73.9176	6.61701	Casearia	arborea		Ariza, W.	http://www.biovirtual.unal.edu.co/es/colecciones/detail/604247/
	658	540436	COL	COL000355725	CO	-73.4066	7.10363	Casearia	arborea		Jara, A.	http://www.biovirtual.unal.edu.co/es/colecciones/detail/598850/
	2737	550363	COL	COL000369138	CO	-76.6318	1.08106	Casearia	arborea			http://www.biovirtual.unal.edu.co/es/colecciones/detail/554188/
	227	556672	COL	COL000397690	CO	-72.8525	3.15372	Casearia	arborea		Jara, A.	http://www.biovirtual.unal.edu.co/es/colecciones/detail/593075/
	1431	557071	COL	COL000398704	CO	-75.5641	2.17329	Casearia	mollis		Campo-Kurmen, J. M.	http://www.biovirtual.unal.edu.co/es/colecciones/detail/598830/
	C. Yúnez 51	558306	COL	COL000376705	CO	-74.8666	7.48957	Casearia	arborea		Ariza, W.	http://www.biovirtual.unal.edu.co/es/colecciones/detail/632492/
	90	559038	COL	COL000380300	CO	-73.6425	3.61417	Casearia	arborea		Alda, A.M.	http://www.biovirtual.unal.edu.co/es/colecciones/detail/577580/
	CMP 228	564082	COL	COL000402935	CO	-72.7182	7.88966	Casearia	mollis		Ávila, F.	http://www.biovirtual.unal.edu.co/es/colecciones/detail/636042/
	Betancur B. 1710	958137	MO	GBIF	CO	-74.1505	1.86722	Casearia	sylvestris	lingua	Liesner, R.L.
	1720	1456490	US	GBIF	CO	-76.17	0.9	Casearia	sylvestris	sylvestris	NA	https://ids.si.edu/ids/media_view?id=ark:/65665/m3fb76e46f3e694198961eaeb7dbdedbc4&defaultView=image_dynamic
	1758	1456510	US	GBIF	CO	-76.17	0.9	Casearia	arborea		Sleumer, H.O.	https://ids.si.edu/ids/media_view?id=ark:/65665/m35a500d201b9144ba8eed9ae8c5b69011&defaultView=image_dynamic
	2655	17628	JAUM	17628	CO	-74.3167	6.53333	Casearia	mariquitensis		Liesner, R.L.
	6698	26891	JAUM	26891	CO	-74.2333	6.53333	Casearia	mariquitensis		Liesner, R.L.
	128	29143	SINCHI	GBIF	CO	-73.26	4.04	Casearia	mariquitensis		Liesner, R.L.
	6723	109309	HUA	109309	CO	-74.869	6.44211	Casearia	mariquitensis		Liesner, R.L.
	1873	117436	COL	COL000232968	CO	-72.2575	5.24252	Casearia	mariquitensis		Sleumer, H.O.	http://www.biovirtual.unal.edu.co/es/colecciones/detail/93958/
	2021	148962	COL	COL000232978	CO	-73.4881	4.09186	Casearia	mariquitensis		Berl, R.	http://www.biovirtual.unal.edu.co/es/colecciones/detail/114646/
	5487	176244	COL	COL000232974	CO	-73.0456	3.92861	Casearia	mariquitensis			http://www.biovirtual.unal.edu.co/es/colecciones/detail/132539/
	35151	254082	COL	COL000232976	CO	-77.9667	1.13333	Casearia	mariquitensis		Liesner, R.L.	http://www.biovirtual.unal.edu.co/es/colecciones/detail/192530/
	Callejas Posada 5304	1833476	MO	GBIF	CO	-74.25	7.08333	Casearia	grandiflora		Marquete, R.
	Fonnegra G. 7197	1833511	MO	GBIF	CO	-75.0833	8.06666	Casearia	grandiflora		Liesner, R.L.
	11194	371972	COL	COL000232970	CO	-70.25	-3.7	Casearia	mariquitensis		Liesner, R.L.	http://www.biovirtual.unal.edu.co/es/colecciones/detail/287577/
	Gentry 18108	1846410	MO	GBIF	CO	-74.7183	5.2419	Casearia	sylvestris	sylvestris	Liesner, R.L.
	Davidse 5187	1874324	MO	GBIF	CO	-69.58	4.51778	Casearia	grandiflora		Sleumer, H.O.
	Alverson 321	1827216	MO	GBIF	CO	-75.0667	7.3	Casearia	mariquitensis		Liesner, R.L.
	Smith 1768	1919624	MO	GBIF	CO	-74.0683	11.1098	Casearia	sylvestris	sylvestris	Sleumer, H.O.
	Denslow 2686	1827218	MO	GBIF	CO	-75.1085	7.19321	Casearia	mariquitensis		Liesner, R.L.
	Fonnegra G. 6723	1836516	MO	GBIF	CO	-74.8221	6.49474	Casearia	mariquitensis		Liesner, R.L.
	Callejas Posada 6907	1965591	MO	GBIF	CO	-73.75	2.25	Casearia	sylvestris	lingua	Liesner, R.L.
	20046	2108480	US	GBIF	CO	-76.03	1.85	Casearia	mollis			https://ids.si.edu/ids/media_view?id=ark:/65665/m3b7f7e958f998465c9da74a4259325d62&defaultView=image_dynamic
	Davidse 5487	1881087	MO	GBIF	CO	-72.9083	4.09917	Casearia	mariquitensis		Sleumer, H.O.
	Shepherd 895	2598783	MO	GBIF	CO	-74.8333	7.5	Casearia	mariquitensis		Liesner, R.L.
	Giraldo-Canas 1269	3124893	MO	GBIF	CO	-75.1333	6.03333	Casearia	mariquitensis		Liesner, R.L.
	Rentería Arriaga 3799	100258921	MO	GBIF	CO	-76.7282	7.99017	Casearia	mariquitensis		Liesner, R.L.
		0041339F	F	GBIF	CO	-74.9067	5.23542	Casearia	mariquitensis		Sleumer, H.O.	https://fm-digital-assets.fieldmuseum.org/38/444/V0041339F.jpg
	6313	0246548F	F	GBIF	CO	-75.25	3.75	Casearia	mariquitensis		Sleumer, H.O.	https://fm-digital-assets.fieldmuseum.org/754/077/V0246548F.jpg
	2662	0246557F	F	GBIF	CO	-72.5	5.5	Casearia	mariquitensis		Sleumer, H.O.	https://fm-digital-assets.fieldmuseum.org/754/086/V0246557F.jpg
	25511	2342048	US	GBIF	CO	-72.5845	11.1669	Casearia	zizyphoides		Sleumer, H.O.	https://ids.si.edu/ids/media_view?id=ark:/65665/m34f12b69450db45eebb6040e5d56d3724&defaultView=image_dynamic
	1572	2832436	US	GBIF	CO	-70.4109	1.02995	Casearia	arborea			https://ids.si.edu/ids/media_view?id=ark:/65665/m34c7dcd64eee4464d84d5136b76cb4229&defaultView=image_dynamic
	432	2891622	US	GBIF	CO	-70.07	6.34674	Casearia	sylvestris	lingua	NA	https://ids.si.edu/ids/media_view?id=ark:/65665/m313b95244dfc847b49f0ab55c82dffc9f&defaultView=image_dynamic
	4724	3183855	US	GBIF	CO	-74.75	6.93	Casearia	arborea			https://ids.si.edu/ids/media_view?id=ark:/65665/m38151a32ffa924b44b1a1b4ac02ce6b4a&defaultView=image_dynamic
	1896	3260247	US	GBIF	CO	-76.4899	7.34042	Casearia	arborea			https://ids.si.edu/ids/media_view?id=ark:/65665/m34a346e71ab6d4ee195fd1b1c18cb2a2c&defaultView=image_dynamic
	5047	3274403	US	GBIF	CO	-76.43	7.22	Casearia	arborea			https://ids.si.edu/ids/media_view?id=ark:/65665/m3c82a01fef2f54e7aa535fbfe198ca952&defaultView=image_dynamic
	8089	3312854	US	GBIF	CO	-74.75	7.02	Casearia	sylvestris	sylvestris	NA	https://ids.si.edu/ids/media_view?id=ark:/65665/m360ad11d546674b91a818027faf73722b&defaultView=image_dynamic
	1713	3577101	US	GBIF	CO	-74.025	1.91	Casearia	arborea			https://ids.si.edu/ids/media_view?id=ark:/65665/m3b64c1ab511864d1aaa6b7dd939318088&defaultView=image_dynamic
	5187	174759b	COL	COL000232822	CO	-69.791	4.48838	Casearia	grandiflora		Sleumer, H.O.	http://www.biovirtual.unal.edu.co/es/colecciones/detail/131511/
	6063	308404b	COL	COL000232586	CO	-75.1581	6.25223	Casearia	arborea		Berl, R.	http://www.biovirtual.unal.edu.co/es/colecciones/detail/241837/
	7474	57802a	COL	COL000232990	CO	-75.2913	2.49433	Casearia	mollis		Berl, R.	http://www.biovirtual.unal.edu.co/es/colecciones/detail/39780/
	2992	6716	FMB	FMB-6716	CO	-69.5212	4.26234	Casearia	grandiflora		Liesner, R.L.
		570694	L	GBIF	CO	-73.8852	11.1214	Casearia	sylvestris	sylvestris	Sleumer, H.O.
	2495	01-00379804	MA	GBIF	CO	-76.3126	4.9187	Casearia	sylvestris	sylvestris	Sleumer, H.O.
	5228	01-00381068	MA	GBIF	CO	-76.6977	5.09915	Casearia	sylvestris	sylvestris	Sleumer, H.O.
	30198	0244117F	F	GBIF	CO	-77	6	Casearia	arborea			https://fm-digital-assets.fieldmuseum.org/752/629/V0244117F.jpg
	14395	0244179F	F	GBIF	CO	-76.5	3.75	Casearia	arborea		Sleumer, H.O.	https://fm-digital-assets.fieldmuseum.org/752/710/V0244179F.jpg
	576	0244192F	F	GBIF	CO	-72.5	5.5	Casearia	arborea		Sleumer, H.O.	https://fm-digital-assets.fieldmuseum.org/752/729/V0244192F.jpg
	16231	0254290F	F	GBIF	CO	-76.5	3.75	Casearia	sylvestris	sylvestris	NA	https://fm-digital-assets.fieldmuseum.org/754/621/V0254290F.jpg
	5844	0254424F	F	GBIF	CO	-75.5	7	Casearia	sylvestris	sylvestris	NA	https://fm-digital-assets.fieldmuseum.org/754/757/V0254424F.jpg
	2350	0254425F	F	GBIF	CO	-74.5	10	Casearia	sylvestris	sylvestris	NA	https://fm-digital-assets.fieldmuseum.org/754/758/V0254425F.jpg
	3522	0254426F	F	GBIF	CO	-75.25	3.75	Casearia	sylvestris	sylvestris	NA	https://fm-digital-assets.fieldmuseum.org/754/759/V0254426F.jpg
	CM2581		UNO		CO	-73.4425	11.1887	Casearia	sylvestris	sylvestris
	CM2617		UNO		CO	-75.1512	9.93464	Casearia	sylvestris	sylvestris
		44964	MNCR	GBIF	CR	-82.9	8.88	Casearia	sylvestris	sylvestris	Liesner, R.L.
		85714	MNCR	GBIF	CR	-85.73	10.26	Casearia	sylvestris	sylvestris	Liesner, R.L.
		91749	MNCR	GBIF	CR	-83.96	10.43	Casearia	arborea		Sleumer, H.O.
		96398	MNCR	GBIF	CR	-85.51	10.73	Casearia	sylvestris	sylvestris	Zamora, N.
		103812	MNCR	GBIF	CR	-83.56	9.96	Casearia	arborea		Zamora, N.
		131548	MNCR	GBIF	CR	-85.3	10.76	Casearia	sylvestris	sylvestris	Zamora, N.
		199275	MNCR	GBIF	CR	-83.73	10.64	Casearia	sylvestris	sylvestris	Zamora, N.
		235408	MNCR	GBIF	CR	-85.3	10.77	Casearia	sylvestris	sylvestris	Alford, M.H.
	397	3662820	US	GBIF	CR	-83.77	9.22	Casearia	arborea			https://ids.si.edu/ids/media_view?id=ark:/65665/m3b1b35bb8827e4cff8e458bf392312203&defaultView=image_dynamic
		4398358	INBio	GBIF	CR	-85.3986	10.9947	Casearia	arborea		Zamora Villalobos, N.A.
		4439505	INBio	GBIF	CR	-85.4303	10.9786	Casearia	arborea		Zamora Villalobos, N.A.
Manual de plantas de Costa Rica, Gonzalez (2010)					CR	-84.41	10.09	Casearia	sylvestris -locality
Manual de plantas de Costa Rica, Gonzalez (2010)					CR	-84.53	9.9	Casearia	sylvestris -locality
Manual de plantas de Costa Rica, Gonzalez (2010)					CR	-84.16	9.48	Casearia	sylvestris -locality
	4784	845493	US	GBIF	CU	-82.3453	23.0542	Casearia	mollis		Sleumer, H.O.	https://ids.si.edu/ids/media_view?id=ark:/65665/m319d8f7999f064630bb7c2d47cc14b737&defaultView=image_dynamic
	11899	1386719	NY	1386719	CU	-83.3076	22.628	Casearia	mollis		Sleumer, H.O.	http://sweetgum.nybg.org/science/vh/specimen-details/?irn=1654961
	1159	1386732	NY	1386732	CU	-77.5206	21.4552	Casearia	mollis		Sleumer, H.O.	http://sweetgum.nybg.org/science/vh/specimen-details/?irn=1654978
	157	1386733	NY	1386733	CU	-77.644	21.7279	Casearia	mollis		Sleumer, H.O.	http://sweetgum.nybg.org/science/vh/specimen-details/?irn=1654979
	9810	1386740	NY	1386740	CU	-83.8459	22.4073	Casearia	mollis		Sleumer, H.O.	http://sweetgum.nybg.org/science/vh/specimen-details/?irn=1654986
	4238	1386748	NY	1386748	CU	-83.3665	22.6473	Casearia	mollis		Sleumer, H.O.	http://sweetgum.nybg.org/science/vh/specimen-details/?irn=1654994
	252	1386765	NY	1386765	CU	-81.3277	22.8563	Casearia	mollis		Sleumer, H.O.	http://sweetgum.nybg.org/science/vh/specimen-details/?irn=1655011
	14449	1386766	NY	1386766	CU	-82.8834	21.6166	Casearia	mollis		Sleumer, H.O.	http://sweetgum.nybg.org/science/vh/specimen-details/?irn=1655012
	3830	2284040	US	GBIF	CU	-74.95	20.63	Casearia	arborea			https://ids.si.edu/ids/media_view?id=ark:/65665/m3a33deb1831b940b68985b6ff4cc6a0ff&defaultView=image_dynamic
	Howard 5679	2474158	MO	GBIF	CU	-80.1667	22.0667	Casearia	mollis		Sleumer, H.O.
Flora de Cuba, Gutierrez (2000)	53886	B 10 0385965	B		CU	-79.28	22.03	Casearia	arborea - locality
Flora de Cuba, Gutierrez (2000)	1370	B 10 0670063	B		CU	-74.94	20.64	Casearia	arborea - locality
	SF 441		B		CU	-75.4444	20.66	Casearia	sylvestris
	T. Borsch et al. 4222		B		CU	-77.04	21.23	Casearia	sylvestris	sylvestris
	T. Borsch et al. 4901		B		CU	-74.97	20.36	Casearia	sylvestris	myricoides
	T. Borsch et al. 5784		B		CU	-84.2964	22.43	Casearia	sylvestris
	SF1727		B		CU	-79.98	21.79	Casearia	sylvestris	myricoides
Flora Neotropica, Sleumer (1980)	13841		G		CU	-78.76	22.21	Casearia	arborea - locality
Flora de Cuba, Gutierrez (2000)			NY		CU	-83.7	22.4	Casearia	sylvestris
Flora de Cuba, Gutierrez (2000)					CU	-82.08	23.03	Casearia	sylvestris -locality
Flora de Cuba, Gutierrez (2000)					CU	-79.85	22.28	Casearia	sylvestris -locality
Flora de Cuba, Gutierrez (2000)					CU	-80.21	21.98	Casearia	sylvestris -locality
	Croat 68540	258562	MO	GBIF	DO	-69.0333	18.9167	Casearia	arborea		Liesner, R.L.
	Croat 68560	258569	MO	GBIF	DO	-69.1667	18.9	Casearia	arborea		Liesner, R.L.
	Liogier 19080	1386921	NY		DO	-70.4	18.93	Casearia	sylvestris		Sleumer, H.O.
	Fuertes 1526	1387078	NY		DO	-71.13	18.21	Casearia	sylvestris		Sleumer, H.O.
	Eggers 1711	1387079	NY		DO	-70.69	19.77	Casearia	sylvestris		Sleumer, H.O.
	Valeur 947	1387093	NY		DO	-70.29	18.87	Casearia	sylvestris		Sleumer, H.O.
	1836	3642258	US	GBIF	DO	-70.17	19.37	Casearia	arborea			https://ids.si.edu/ids/media_view?id=ark:/65665/m35c6bb797a6f84470a00c49f22e7b534b&defaultView=image_dynamic
	997	3643018	US	GBIF	DO	-70.47	19.02	Casearia	arborea			https://ids.si.edu/ids/media_view?id=ark:/65665/m39b10d60950a0412ba30676d393946bc6&defaultView=image_dynamic
	9403	107871	HUA	107871	EC	-77.9333	-1.5	Casearia	arborea		Liesner, R.L.
	Palacios Cuenca 3228	255848	MO	GBIF	EC	-77.0833	-0.733333	Casearia	arborea		Liesner, R.L.
	Palacios Cuenca 1433	256078	MO	GBIF	EC	-78.5833	-3.41666	Casearia	arborea		Liesner, R.L.
	Palacios Cuenca 3520	256157	MO	GBIF	EC	-76.9	-0.56666	Casearia	arborea		Liesner, R.L.
	Palacios Cuenca 7457	256165	MO	GBIF	EC	-79.8	-0.61666	Casearia	arborea		Liesner, R.L.
	Palacios Cuenca 2681	256282	MO	GBIF	EC	-78.8167	1.21666	Casearia	arborea		Liesner, R.L.
	476	375887	NY	375887	EC	-78.12	-2.3	Casearia	sylvestris	sylvestris	Sleumer, H.O.	http://sweetgum.nybg.org/science/vh/specimen-details/?irn=41659
	Gentry 73087	256074	MO	GBIF	EC	-79.6167	0.9	Casearia	mariquitensis		Liesner, R.L.
	Palacios Cuenca 13641	1081753	MO	GBIF	EC	-79.7683	0.325	Casearia	mariquitensis		Liesner, R.L.
	Pennington 14520	3124351	MO	GBIF	EC	-79.2175	0.89583	Casearia	mariquitensis		Liesner, R.L.
		188783/1	G	GBIF	EC	-79.8833	-2.18333	Casearia	mariquitensis		Sleumer, H.O.
	490	2965882	US	GBIF	EC	-77.68	-2.87	Casearia	arborea			https://ids.si.edu/ids/media_view?id=ark:/65665/m360f7ec300bd142a49083d143b3da5c11&defaultView=image_dynamic
	409	2965890	US	GBIF	EC	-78.62	-3.77	Casearia	sylvestris	sylvestris	NA	https://ids.si.edu/ids/media_view?id=ark:/65665/m3155c01c93e0c4d748dea5767ed7b7dd1&defaultView=image_dynamic
	2306	3265019	US	GBIF	EC	-77.1	-0.43	Casearia	arborea			https://ids.si.edu/ids/media_view?id=ark:/65665/m3501b757edfd642088a5d891baf71c954&defaultView=image_dynamic
	47697	3281722	US	GBIF	EC	-76.37	-0.55	Casearia	arborea			https://ids.si.edu/ids/media_view?id=ark:/65665/m3ce34a641470346ebb026332aaecf8087&defaultView=image_dynamic
	58819	3281730	US	GBIF	EC	-78.38	1.03	Casearia	arborea			https://ids.si.edu/ids/media_view?id=ark:/65665/m3070f1fd6cf234c59a78dbd1d4a84d944&defaultView=image_dynamic
	3228	3292930	US	GBIF	EC	-77.08	-0.73	Casearia	arborea			https://ids.si.edu/ids/media_view?id=ark:/65665/m317cf4e5a1b7040f98706e43d89d727fc&defaultView=image_dynamic
	3266	3424318	US	GBIF	EC	-78.92	-4.08	Casearia	arborea			https://ids.si.edu/ids/media_view?id=ark:/65665/m3c360fd4ce2cb40bfbbc97683124952a0&defaultView=image_dynamic
	3139	3424539	US	GBIF	EC	-78.92	-4.08	Casearia	sylvestris	sylvestris	NA	https://ids.si.edu/ids/media_view?id=ark:/65665/m31b1c33cd3cd048ff86c428010794480e&defaultView=image_dynamic
	1631	3467554	US	GBIF	EC	-76.5	-0.63	Casearia	sylvestris	sylvestris	NA	https://ids.si.edu/ids/media_view?id=ark:/65665/m3c39a1d2ec89f4157bf17fc746f131f72&defaultView=image_dynamic
	7533	3481631	US	GBIF	EC	-78.4817	0.8308	Casearia	sylvestris	sylvestris	NA	https://ids.si.edu/ids/media_view?id=ark:/65665/m31c117bb0eb8142eb983f899bf3764ec0&defaultView=image_dynamic
	158	3624717	US	GBIF	EC	-76.47	-0.75	Casearia	arborea			https://ids.si.edu/ids/media_view?id=ark:/65665/m397106577fb684a4bae77f0237408670b&defaultView=image_dynamic
	2124	3640966	US	GBIF	EC	-79.73	0.35	Casearia	arborea			https://ids.si.edu/ids/media_view?id=ark:/65665/m321306ca93346474f9e160a2aa97b082a&defaultView=image_dynamic
	35158	3652421	US	GBIF	EC	-76.92	-2.33	Casearia	sylvestris	sylvestris	NA	https://ids.si.edu/ids/media_view?id=ark:/65665/m3a3429781a3b3439e8aa7f1a96a69af10&defaultView=image_dynamic
	2129	375883	NY	375883	GF	-53.2	3.62	Casearia	sylvestris	sylvestris	Sleumer, H.O.	http://sweetgum.nybg.org/science/vh/specimen-details/?irn=41658
	139	1114867	US	GBIF	GF	-53.96	5.51	Casearia	grandiflora		Sleumer, H.O.	https://ids.si.edu/ids/media_view?id=ark:/65665/m320916d0f7b6d483598166289c2e219b2&defaultView=image_dynamic
	Cremers 14371	3139220	MO	GBIF	GF	-52.3	4.9	Casearia	grandiflora		Liesner, R.L.
	5521	3171576	US	GBIF	GF	-52.35	4.91	Casearia	arborea		Liesner, R.L.	https://ids.si.edu/ids/media_view?id=ark:/65665/m3eda1c9e525a7483799ae94261ad04cb3&defaultView=image_dynamic
	18124	3171785	US	GBIF	GF	-53.2	3.61	Casearia	sylvestris	sylvestris	Vincent, K.A.	https://ids.si.edu/ids/media_view?id=ark:/65665/m3e65090c1364d42a0afcb165878ce2e96&defaultView=image_dynamic
	11237	3205155	US	GBIF	GF	-53.61	5.65	Casearia	grandiflora		Liesner, R.L.	https://ids.si.edu/ids/media_view?id=ark:/65665/m33a67272b76d84737aca06a8e5700b4b7&defaultView=image_dynamic
	1624	3305463	US	GBIF	GF	-52.33	4.93	Casearia	arborea		Liesner, R.L.	https://ids.si.edu/ids/media_view?id=ark:/65665/m3c393df16a1c64f83a7ff79881d1b562e&defaultView=image_dynamic
	B 2870	3306398	US	GBIF	GF	-52.33	4.83	Casearia	arborea			https://ids.si.edu/ids/media_view?id=ark:/65665/m31a5345047086413294d897081e0610de&defaultView=image_dynamic
	4584	3367982	US	GBIF	GF	-53.01	2.36	Casearia	sylvestris	sylvestris	NA	https://ids.si.edu/ids/media_view?id=ark:/65665/m3281b379aa836436f97f84706f99d475f&defaultView=image_dynamic
	14566	3371422	US	GBIF	GF	-53.55	5.51	Casearia	arborea		Alford, M.H.	https://ids.si.edu/ids/media_view?id=ark:/65665/m339cc371ef23440438f6f3c3e2e28f00f&defaultView=image_dynamic
	768	3373771	US	GBIF	GF	-52.88	2.25	Casearia	sylvestris	sylvestris	NA	https://ids.si.edu/ids/media_view?id=ark:/65665/m3df0f5fa081ac4045b5220690449626d3&defaultView=image_dynamic
		262121/1	G	GBIF	GF	-53.2411	3.92472	Casearia	arborea		Sleumer, H.O.
		1583748	U	GBIF	GF	-52.3167	4.91667	Casearia	arborea		Liesner, R.L.
	311	375885	NY	375885	GT	-88.53	15.77	Casearia	sylvestris	sylvestris	Vincent, K.A.	http://sweetgum.nybg.org/science/vh/specimen-details/?irn=41667
Flora Neotropica, Sleumer (1980)	25031	1199066	US	1150629	GT	-88.59	15.71	Casearia	arborea - locality			https://ids.si.edu/ids/media_view?id=ark:/65665/m34f31280b6ca041558df453685e5925b6&defaultView=image_dynamic
Flora Neotropica, Sleumer (1980)	23744	1199067	US	1139422	GT	-89.04	15.27	Casearia	arborea - locality
Flora Neotropica, Sleumer (1980)	8954	3025120	US	2795839	GT	-89.33	16.08	Casearia	arborea - locality
		167223	MPEG	GBIF	GT	-88.4	15.6	Casearia	arborea		Liesner, R.L.
	3081	1777129	US	GBIF	GY	-59.83	3.16	Casearia	sylvestris	sylvestris	Sleumer, H.O.	https://ids.si.edu/ids/media_view?id=ark:/65665/m35498f6f8ab3442cbbb1a282b88ce802e&defaultView=image_dynamic
	3153	1777175	US	GBIF	GY	-59.83	3.16	Casearia	zizyphoides		Sleumer, H.O.	https://ids.si.edu/ids/media_view?id=ark:/65665/m3fed63c9793754697a2c2a0229c41e5f4&defaultView=image_dynamic
	5762	2026417	US	GBIF	GY	-59.5	3.2	Casearia	sylvestris	sylvestris	Sleumer, H.O.	https://ids.si.edu/ids/media_view?id=ark:/65665/m385b17fc0a6b442f4b9b818797828c517&defaultView=image_dynamic
	Clarke 2224	3125608	MO	GBIF	GY	-59.0667	2.06666	Casearia	mariquitensis		Liesner, R.L.
	182	3069403	US	GBIF	GY	-59.78	3.38	Casearia	sylvestris	lingua	Jansen-Jacobs, M.J.	https://ids.si.edu/ids/media_view?id=ark:/65665/m30ba1ea6fdf524068b8e89d02adffe096&defaultView=image_dynamic
	265	3070459	US	GBIF	GY	-59.4	3.1	Casearia	sylvestris	lingua	Jansen-Jacobs, M.J.	https://ids.si.edu/ids/media_view?id=ark:/65665/m33125f8f0547546528518a42b06fd37f7&defaultView=image_dynamic
	Clarke 1742	3125841	MO	GBIF	GY	-59.5167	2.98333	Casearia	mariquitensis		Liesner, R.L.
	1742	3451729	US	GBIF	GY	-59.5217	2.99611	Casearia	mariquitensis		Alford, M.H.	https://ids.si.edu/ids/media_view?id=ark:/65665/m3580461646d114d6eb1d91406cb6719a5&defaultView=image_dynamic
	Stoffers 449	3124831	MO	GBIF	GY	-59.25	2.5	Casearia	sylvestris	lingua	Jansen-Jacobs, M.J.
	2224	3451729	US	GBIF	GY	-59.0758	2.06778	Casearia	mariquitensis		Liesner, R.L.	https://ids.si.edu/ids/media_view?id=ark:/65665/m3580461646d114d6eb1d91406cb6719a5&defaultView=image_dynamic
	Hahn 5581	3124959	MO	GBIF	GY	-59.9167	4.66666	Casearia	sylvestris	lingua	Liesner, R.L.
	Stoffers 182	3125133	MO	GBIF	GY	-59.75	3.33333	Casearia	sylvestris	lingua	Jansen-Jacobs, M.J.
	6425	3451735	US	GBIF	GY	-58.8289	3.17167	Casearia	mariquitensis		Liesner, R.L.	https://ids.si.edu/ids/media_view?id=ark:/65665/m314c46895712a4a3ca9e77b87cc50f617&defaultView=image_dynamic
	2456	3457500	US	GBIF	GY	-57.3167	5.1	Casearia	mariquitensis		Alford, M.H.	https://ids.si.edu/ids/media_view?id=ark:/65665/m3a3bf741a3200492980b8fa9442d24521&defaultView=image_dynamic
	612	3457520	US	GBIF	GY	-58.8092	4.34083	Casearia	mariquitensis		Alford, M.H.	https://ids.si.edu/ids/media_view?id=ark:/65665/m3ac3ae1f68a7643398d888a3db0bbc197&defaultView=image_dynamic
	Jansen-Jacobs 1129	3126225	MO	GBIF	GY	-59.4833	3.38333	Casearia	sylvestris	lingua	Jansen-Jacobs, M.J.
	1003	3457558	US	GBIF	GY	-57.8242	4.93444	Casearia	mariquitensis		Liesner, R.L.	https://ids.si.edu/ids/media_view?id=ark:/65665/m35e4765d3d7894e82a2e525c7103fd052&defaultView=image_dynamic
	Pipoly 11589	3126505	MO	GBIF	GY	-57.5833	5.61666	Casearia	sylvestris	lingua	Liesner, R.L.
	Gillespie 3001	3126647	MO	GBIF	GY	-58.1167	5.36666	Casearia	sylvestris	lingua	Liesner, R.L.
	Jansen-Jacobs 2190	3139183	MO	GBIF	GY	-59.3333	3.08333	Casearia	zizyphoides		Liesner, R.L.
	Jansen-Jacobs 994	3139559	MO	GBIF	GY	-59.5	3.36666	Casearia	sylvestris	sylvestris	Jansen-Jacobs, M.J.
	McDowell 2013	3141630	MO	GBIF	GY	-59.6667	4.15	Casearia	arborea		Alford, M.H.
	1129	3171054	US	GBIF	GY	-59.48	3.38	Casearia	sylvestris	lingua	Jansen-Jacobs, M.J.	https://ids.si.edu/ids/media_view?id=ark:/65665/m38aeb7817d30f4ed0a318419dadfd74c6&defaultView=image_dynamic
	703	3190786	US	GBIF	GY	-59.56	3.35	Casearia	zizyphoides		Jansen-Jacobs, M.J.	https://ids.si.edu/ids/media_view?id=ark:/65665/m382ab4b1a2bb9403db551b7b19ad776dd&defaultView=image_dynamic
	2491	3264115	US	GBIF	GY	-59.25	2.16	Casearia	arborea		Bloemen, S.	https://ids.si.edu/ids/media_view?id=ark:/65665/m3f8fb91b2c0464c26af7efa62085450e3&defaultView=image_dynamic
	3044	3305517	US	GBIF	GY	-59.25	2	Casearia	zizyphoides		Zuurendonk, I.	https://ids.si.edu/ids/media_view?id=ark:/65665/m3b0a4e996a36f4c1086a38e3d6acbb4c2&defaultView=image_dynamic
	3948	3360192	US	GBIF	GY	-59.51	2.81	Casearia	zizyphoides		Liesner, R.L.	https://ids.si.edu/ids/media_view?id=ark:/65665/m395ca5f1cb1934104854b2570c35fe268&defaultView=image_dynamic
	6233	3401303	US	GBIF	GY	-58.9719	2.91083	Casearia	sylvestris	sylvestris	Jansen-Jacobs, M.J.	https://ids.si.edu/ids/media_view?id=ark:/65665/m3111f8e06f87345d8acc350fe599c6273&defaultView=image_dynamic
	5581	3457287	US	GBIF	GY	-59.9167	4.66667	Casearia	sylvestris	lingua	Liesner, R.L.	https://ids.si.edu/ids/media_view?id=ark:/65665/m386b920a70d5446989ffe8b47e09e0607&defaultView=image_dynamic
	2379	3457498	US	GBIF	GY	-57.6167	4.91667	Casearia	zizyphoides		Alford, M.H.	https://ids.si.edu/ids/media_view?id=ark:/65665/m356d791d8ca464ba3b64ab6922367de10&defaultView=image_dynamic
	3808	3457571	US	GBIF	GY	-59.1667	2.2	Casearia	zizyphoides		Alford, M.H.	https://ids.si.edu/ids/media_view?id=ark:/65665/m33704b5d2ae8f4b2881c4fa4fa63ef9c9&defaultView=image_dynamic
	3001	3506816	US	GBIF	GY	-58.1167	5.36667	Casearia	sylvestris	lingua	Liesner, R.L.	https://ids.si.edu/ids/media_view?id=ark:/65665/m33ed43cc565f54938844ff8738fc35f0c&defaultView=image_dynamic
		262469/3	G	GBIF	GY	-58.9747	4.79194	Casearia	sylvestris	lingua	Sleumer, H.O.
		1584082	U	GBIF	GY	-59.5217	2.99611	Casearia	mollis		Alford, M.H.
		1586867	U	GBIF	GY	-57.35	5.33333	Casearia	zizyphoides		Alford, M.H.
	1132		US	GBIF	GY	-59.35	3.01667	Casearia	zizyphoides		Liesner, R.L.
	267	1386441	NY	1386441	HT	-72.42	19.74	Casearia	arborea - locality			http://sweetgum.nybg.org/science/vh/specimen-details/?irn=1654628
	725	1386479	NY	1386479	HT	-72.36	19.51	Casearia	arborea - locality			http://sweetgum.nybg.org/science/vh/specimen-details/?irn=1654666
	Leonard 1249	1387041	NY		HT	-72.79	20.05	Casearia	sylvestris			http://sweetgum.nybg.org/science/vh/specimen-details/?irn=1655321
	Ekmann 9211	1387045	NY		HT	-73.55	18.26	Casearia	sylvestris			http://sweetgum.nybg.org/science/vh/specimen-details/?irn=1655325
	Nash 605	1387055	NY		HT	-72.55	19.67	Casearia	sylvestris			http://sweetgum.nybg.org/science/vh/specimen-details/?irn=1655335
	Holdridge 1850	1387080	NY		HT	-72.04	19.35	Casearia	sylvestris			http://sweetgum.nybg.org/science/vh/specimen-details/?irn=1655360
	Nash 700	1387084	NY		HT	-72.36	19.51	Casearia	sylvestris			http://sweetgum.nybg.org/science/vh/specimen-details/?irn=1655364
Flora de Hispaniola, Liogier (1981)					HT	-70.27	13.03	Casearia	sylvestris -locality	myricoides
	3219	1086215	US		JM	-77.28	18	Casearia	arborea - locality			https://ids.si.edu/ids/media_view?id=ark:/65665/m3ba6309280a0d4dd58bb8c8fcc1d421c5&defaultView=image_dynamic
	20769	1086216	US		JM	-76.78	18.03	Casearia	arborea - locality			https://ids.si.edu/ids/media_view?id=ark:/65665/m3086cfde56063416eb313f2c3434e09e0&defaultView=image_dynamic
	10691	1386431	NY	1386431	JM	-76.4	18.08	Casearia	arborea - locality			http://sweetgum.nybg.org/science/vh/specimen-details/?irn=1654618
	Curtiss 310	2469958	MO	GBIF	JM	-82.799	21.885	Casearia	mollis		Sleumer, H.O.
	5475	3025802	US		JM	-76.31	18.01	Casearia	arborea - locality			https://ids.si.edu/ids/media_view?id=ark:/65665/m3e07b0ca7f3c944818898f7552a736321&defaultView=image_dynamic
	Anderson & Sternberg 3069	S01086474	US		JM	-76.58	17.99	Casearia	sylvestris		Sleumer, H.O.
	Proctor 8715	S2585517	US		JM	-76.78	18.07	Casearia	sylvestris		Sleumer, H.O.
	Proctor 10591	S2585518	US		JM	-77.49	18.17	Casearia	sylvestris		Sleumer, H.O.
	Proctor 10004	S2585526	US		JM	-78.15	18.38	Casearia	sylvestris		Sleumer, H.O.
	Calver 1509	S3364301	US		JM	-78	18.21	Casearia	sylvestris		Sleumer, H.O.
		1274843	US	3025705	MX	-104.95	19.42	Casearia	sylvestris
	1197	3706364	US	1274843	MX	-96.1082	15.9956	Casearia	sylvestris			https://ids.si.edu/ids/media_view?id=ark:/65665/m3eff3a15710694ba8bf13ee4ccb0d05f8&defaultView=image_dynamic
	10620		UCR	GBIF	MX	-104.957	19.4117	Casearia	sylvestris	sylvestris	Kiger, R.W.
Flora de Vera Cruz, Nee (1999)					MX	-94.87	18.23	Casearia	sylvestris -locality
Flora de Vera Cruz, Nee (1999)					MX	-94.91	17.94	Casearia	sylvestris -locality
Flora de Vera Cruz, Nee (1999)					MX	-95.18	18.45	Casearia	sylvestris -locality
Flora de Cuba, Gutierrez (2000)					MX	-107.85	25.01	Casearia	sylvestris -locality
Flora de Cuba, Gutierrez (2000)					MX	-100.96	22.11	Casearia	sylvestris -locality
Flora de Cuba, Gutierrez (2000)					MX	-98.63	23.92	Casearia	sylvestris -locality
Flora de Cuba, Gutierrez (2000)					MX	-99.29	17.19	Casearia	sylvestris -locality
Flora de Nicaragua - tropicos	28612	2407222	MO	6336293	NI	-84.05	12.2	Casearia	arborea - locality
Flora de Nicaragua - tropicos	3067	918372	MO	4372360	NI	-84.36	11.66	Casearia	arborea - locality
Flora de Nicaragua - tropicos	6812	918384	MO	5206114	NI	-84.38	13.8	Casearia	arborea - locality
Flora de Nicaragua - tropicos	8334	918385	MO	5206113	NI	-84.33	10.96	Casearia	arborea - locality
Flora de Nicaragua - tropicos	3343	918388	MO	4990346	NI	-84	11.58	Casearia	arborea - locality
Flora de Nicaragua - tropicos	2511		MO		NI	-84.2	13.11	Casearia	arborea - locality
Flora de Nicaragua - tropicos	5944A				NI	-84.61	14.28	Casearia	arborea - locality
	Croat 67378	258555	MO	GBIF	PA	-78.9514	9.32777	Casearia	arborea		Liesner, R.L.
	Antonio 4147	2187384	MO	GBIF	PA	-82.2167	8.71666	Casearia	arborea		Sleumer, H.O.
	Croat 11318	2223746	MO	GBIF	PA	-79.8583	9.15277	Casearia	arborea		Sleumer, H.O.
	Croat 15098	2227085	MO	GBIF	PA	-79.7364	9.15194	Casearia	arborea		Sleumer, H.O.
	Croat 15084A	2227157	MO	GBIF	PA	-79.7269	9.14222	Casearia	arborea		Sleumer, H.O.
	D'Arcy 14813	2244552	MO	GBIF	PA	-79.3847	9.21389	Casearia	arborea		Liesner, R.L.
	943	3098598	US	GBIF	PA	-79.77	9.35	Casearia	arborea			https://ids.si.edu/ids/media_view?id=ark:/65665/m30a837bc9ca4743418105229d02622188&defaultView=image_dynamic
	Pipoly 12161	256726	MO	GBIF	PE	-73.5	-4.16666	Casearia	sylvestris	sylvestris	Liesner, R.L.
	Croat 17492	258215	MO	GBIF	PE	-73.2833	-3.73333	Casearia	sylvestris	sylvestris	Sleumer, H.O.
	Vásquez Martínez 427	258476	MO	GBIF	PE	-72.9167	-3.66666	Casearia	sylvestris	sylvestris	Sleumer, H.O.
	Gentry 27754	261352	MO	GBIF	PE	-72.8	-3.46666	Casearia	sylvestris	sylvestris	Sleumer, H.O.
	Woytkowski 7079	777262	MO	GBIF	PE	-76.75	-7.18333	Casearia	sylvestris	sylvestris	Sleumer, H.O.
	Woytkowski 7394	779424	MO	GBIF	PE	-75.3094	-11.1128	Casearia	sylvestris	sylvestris	Sleumer, H.O.
	Pipoly 14191	256914	MO	GBIF	PE	-72.9167	-3.33333	Casearia	mariquitensis		Liesner, R.L.
	Grández Rios 1892	259146	MO	GBIF	PE	-73.3667	-4.16667	Casearia	mariquitensis		Liesner, R.L.
	van der Werff 10057	261445	MO	GBIF	PE	-73.75	-4.91666	Casearia	mariquitensis		Liesner, R.L.
	Grández Rios 3474	1075645	MO	GBIF	PE	-72.9	-3.25	Casearia	mariquitensis		Liesner, R.L.
		262141/1	G	GBIF	PE	-73.8803	-4.27667	Casearia	mariquitensis		Sleumer, H.O.
	6936	0041351F	F	GBIF	PE	-74.14	-9.1839	Casearia	mariquitensis		Sleumer, H.O.	https://fm-digital-assets.fieldmuseum.org/38/456/V0041351F.jpg
	5067	3178872	US	GBIF	PE	-73.75	-4.92	Casearia	sylvestris	sylvestris	NA	https://ids.si.edu/ids/media_view?id=ark:/65665/m309ee952120ce4d70a99bc19747e62345&defaultView=image_dynamic
	15342	3236152	US	GBIF	PE	-73.42	-3	Casearia	sylvestris	sylvestris	NA	https://ids.si.edu/ids/media_view?id=ark:/65665/m39ba4b032b13a429f9f23a92d1dcaf564&defaultView=image_dynamic
	29158	3282467	US	GBIF	PE	-72.8	-3.47	Casearia	sylvestris	sylvestris	NA	https://ids.si.edu/ids/media_view?id=ark:/65665/m328daaf03d3f249faa4f7f620145b38fe&defaultView=image_dynamic
	41313	3282490	US	GBIF	PE	-75.02	-8.75	Casearia	sylvestris	sylvestris	NA	https://ids.si.edu/ids/media_view?id=ark:/65665/m399f0cddbe0c644cfaa23d2f957c7823e&defaultView=image_dynamic
		261888/1	G	GBIF	PE	-74.3756	-9.16389	Casearia	arborea		Sleumer, H.O.
	8609	0087044F	F	GBIF	PE	-77.05	-6.03	Casearia	arborea		Kawasaki, M.L.	https://fm-digital-assets.fieldmuseum.org/281/212/V0087044F.jpg
	8379	0087045F	F	GBIF	PE	-77.35	-5.9	Casearia	arborea		Kawasaki, M.L.	https://fm-digital-assets.fieldmuseum.org/281/213/V0087045F.jpg
	Croat 60915	258387	MO	GBIF	PR	-66.9833	18.3167	Casearia	arborea		Liesner, R.L.
	728	1020682	NY	1020682	PR	-65.7931	18.2979	Casearia	arborea		Sleumer, H.O.	http://sweetgum.nybg.org/science/vh/specimen-details/?irn=1112322
	561	1026478	NY	1026478	PR	-67.1005	18.2044	Casearia	arborea		Sleumer, H.O.	http://sweetgum.nybg.org/science/vh/specimen-details/?irn=1112595
	29664	1026493	NY	1026493	PR	-66.0988	18.3291	Casearia	arborea		Liogier, A.H.	http://sweetgum.nybg.org/science/vh/specimen-details/?irn=1112523
	28028	1026494	NY	1026494	PR	-65.6926	18.3008	Casearia	arborea		Liogier, A.H.	http://sweetgum.nybg.org/science/vh/specimen-details/?irn=1112517
	Duke 7363	2469747	MO	GBIF	PR	-66.973	18.146	Casearia	sylvestris	sylvestris	Sleumer, H.O.
	Duke 7297	2472149	MO	GBIF	PR	-65.783	18.3	Casearia	sylvestris	sylvestris	Sleumer, H.O.
	5453	3734256	US	GBIF	PR	-66.2949	18.2855	Casearia	arborea		Agosto, P.	https://ids.si.edu/ids/deliveryService?id=https://collections.nmnh.si.edu/media/?irn=14207443
		261896/1	G	GBIF	PR	-66.4622	18.2214	Casearia	arborea		Sleumer, H.O.
	51893	3057419	US	GBIF	PY	-56.83	-26	Casearia	sylvestris	sylvestris	NA	https://ids.si.edu/ids/media_view?id=ark:/65665/m3b7e320a4a812411a8ba03542875823a5&defaultView=image_dynamic
	5620	3313262	US	GBIF	PY	-57.17	-25.42	Casearia	sylvestris	sylvestris	NA	https://ids.si.edu/ids/media_view?id=ark:/65665/m314b62960531a49b78ae68836f0c4e384&defaultView=image_dynamic
	7098	3313263	US	GBIF	PY	-57.15	-25.9	Casearia	sylvestris	sylvestris	NA	https://ids.si.edu/ids/media_view?id=ark:/65665/m3c62cf73c39dc4a48827f6cc202c9cd24&defaultView=image_dynamic
	14140	3682102	US	GBIF	PY	-56.42	-25.75	Casearia	sylvestris	sylvestris	NA	https://ids.si.edu/ids/media_view?id=ark:/65665/m3af97af98bac94e8ea2fbfbd768b5f367&defaultView=image_dynamic
	41196	3685668	US	GBIF	PY	-57.4378	-22.7592	Casearia	sylvestris	sylvestris	NA	https://ids.si.edu/ids/media_view?id=ark:/65665/m318378671910743328471c51b2547d1ca&defaultView=image_dynamic
	6864	1672185	US	GBIF	SR	-55.21	4.88	Casearia	arborea		Sleumer, H.O.	https://ids.si.edu/ids/media_view?id=ark:/65665/m30af57a160c464daf92225efae065f11f&defaultView=image_dynamic
	1591	1691584	US	GBIF	SR	-55.26	5.31	Casearia	arborea		Sleumer, H.O.	https://ids.si.edu/ids/media_view?id=ark:/65665/m3d4b8ec465e8649c4902982ca78fcb640&defaultView=image_dynamic
	23878	1951050	US	GBIF	SR	-55.53	4.95	Casearia	sylvestris	sylvestris	Sleumer, H.O.	https://ids.si.edu/ids/media_view?id=ark:/65665/m39571ca9fbcc94be0afcea45e222440f2&defaultView=image_dynamic
	39093	2168809	US	GBIF	SR	-54.6	4.8	Casearia	sylvestris	sylvestris	Sleumer, H.O.	https://ids.si.edu/ids/media_view?id=ark:/65665/m3f1e10d7c6dc34cdbbde2450c0502f327&defaultView=image_dynamic
	57686	2864673	US	GBIF	SR	-56.46	3.1	Casearia	sylvestris	sylvestris	Sleumer, H.O.	https://ids.si.edu/ids/media_view?id=ark:/65665/m329e6c37e29264008bc6883fa0c2c066e&defaultView=image_dynamic
	8421	2935882	US	GBIF	SR	-54.7	4.3	Casearia	sylvestris	sylvestris	Sleumer, H.O.	https://ids.si.edu/ids/media_view?id=ark:/65665/m341388d634993416190a4c2a1bdd36fad&defaultView=image_dynamic
	2575	01-00724350	MA	GBIF	SR	-55.2167	5.85	Casearia	mariquitensis		Liesner, R.L.
		142511	U	GBIF	SR	-55.159	5.84652	Casearia	mariquitensis		Sleumer, H.O.
	6679	3550137	US	GBIF	SR	-54.74	4.26	Casearia	sylvestris	lingua	Jansen-Jacobs, M.J.	https://ids.si.edu/ids/media_view?id=ark:/65665/m31a5ebd6dc65e49bb94e6b79cf815ab19&defaultView=image_dynamic
		261885/1	G	GBIF	SR	-55.1728	5.84	Casearia	arborea		Sleumer, H.O.
		2174	U	GBIF	SR	-55.1667	5.86667	Casearia	sylvestris	sylvestris	Sleumer, H.O.
		1586100	U	GBIF	SR	-54.7406	4.26861	Casearia	sylvestris	lingua	Jansen-Jacobs, M.J.
		1586165	U	GBIF	SR	-55.0667	5.16667	Casearia	sylvestris	sylvestris	Jansen-Jacobs, M.J.
	Hoffmann B. 5860		US	GBIF	SR	-55.6456	3.86241	Casearia	arborea		Liesner, R.L.
	Chinchilla R. ISB00008	1430172	MO	GBIF	SV	-89.9333	13.8167	Casearia	sylvestris	sylvestris	Berendsohn, W.
Flora de El Salvador (2009)					SV	-89.85	13.94	Casearia	sylvestris -locality
Flora de El Salvador (2009)					SV	-89.3	13.49	Casearia	sylvestris -locality
Flora de El Salvador (2009)					SV	-88.92	14.01	Casearia	sylvestris -locality
Flora de El Salvador (2009)					SV	-88.18	13.47	Casearia	sylvestris -locality
	Croat 54594	78938	MO	GBIF	VE	-68.4167	10.1667	Casearia	sylvestris	lingua	Liesner, R.L.
	14790	142655	INPA	GBIF	VE	-69.28	2.7401	Casearia	mollis		Sleumer, H.O.
	Gentry 46283	144764	MO	GBIF	VE	-67.6667	5.66666	Casearia	sylvestris	lingua	Liesner, R.L.
	15313	149539	INPA	GBIF	VE	-67.4	3.1052	Casearia	mollis		Sleumer, H.O.
	353	205699	INPA	GBIF	VE	-60.98	5.03333	Casearia	grandiflora		Marquete, R.
	Liesner 21159	257136	MO	GBIF	VE	-66.1	5.63333	Casearia	sylvestris	lingua	Liesner, R.L.
	Gentry 41136	257821	MO	GBIF	VE	-72.4833	10.8667	Casearia	mollis		Liesner, R.L.
	Davidse 27213	257840	MO	GBIF	VE	-66.0833	0.833333	Casearia	grandiflora		Liesner, R.L.
	Davidse 14918	259845	MO	GBIF	VE	-67.6167	5.6	Casearia	sylvestris	lingua	Sleumer, H.O.
	van der Werff 5329	261462	MO	GBIF	VE	-71.6667	8.91666	Casearia	grandiflora		Liesner, R.L.
	110610	375882	NY	375882	VE	-68.38	10.92	Casearia	sylvestris	lingua	NA	http://sweetgum.nybg.org/science/vh/specimen-details/?irn=107247
	Holst 2527	810271	MO	GBIF	VE	-66.25	7.6	Casearia	sylvestris	lingua	Steyermark, J.
	1365	1198428	US	GBIF	VE	-63.55	8.11	Casearia	sylvestris	lingua	Sleumer, H.O.	https://ids.si.edu/ids/media_view?id=ark:/65665/m32203f3614d3a4f4c8ba038b41d059a80&defaultView=image_dynamic
	Liesner 11893	1306804	MO	GBIF	VE	-65.6333	10.15	Casearia	zizyphoides		Sleumer, H.O.
	Liesner 11083	1313234	MO	GBIF	VE	-63	7.75	Casearia	sylvestris	sylvestris	Sleumer, H.O.
	Liesner 11205	1320544	MO	GBIF	VE	-63.1167	7.58333	Casearia	sylvestris	sylvestris	Sleumer, H.O.
	Liesner 9190	1341249	MO	GBIF	VE	-65.6833	10.1333	Casearia	sylvestris	sylvestris	Sleumer, H.O.
	Liesner 9278	1342199	MO	GBIF	VE	-71.4667	7.68333	Casearia	grandiflora		Sleumer, H.O.
	786	1519355	US	GBIF	VE	-67.62	5.66	Casearia	zizyphoides		Sleumer, H.O.	https://ids.si.edu/ids/media_view?id=ark:/65665/m3278f3c982dc349588610eb88dc8b499f&defaultView=image_dynamic
	851	1519403	US	GBIF	VE	-63.54	8.12	Casearia	zizyphoides		Sleumer, H.O.	https://ids.si.edu/ids/media_view?id=ark:/65665/m35e5bc418127545d483dc9311f97fd91f&defaultView=image_dynamic
	11738	1775060	US	GBIF	VE	-65.18	7.33	Casearia	sylvestris	lingua	Sleumer, H.O.	https://ids.si.edu/ids/media_view?id=ark:/65665/m305dcf39ff4ef45e38a27a85672785024&defaultView=image_dynamic
	11922	1775155	US	GBIF	VE	-65.18	7.41	Casearia	sylvestris	lingua	Sleumer, H.O.	https://ids.si.edu/ids/media_view?id=ark:/65665/m3e017f7ead918432e96ded8755ebe46f6&defaultView=image_dynamic
	11550	1775334	US	GBIF	VE	-64.9	6.98	Casearia	sylvestris	sylvestris	Sleumer, H.O.	https://ids.si.edu/ids/media_view?id=ark:/65665/m376c6e106758747f2a82ad2f27c5d6701&defaultView=image_dynamic
	A. Pinkus 71	1775951	US	GBIF	VE	-60.73	5.1	Casearia	grandiflora		Sleumer, H.O.	https://ids.si.edu/ids/media_view?id=ark:/65665/m3873db5a481e342f997bb0ee1dc93b220&defaultView=image_dynamic
	12714	1800345	US	GBIF	VE	-63.33	6.83	Casearia	sylvestris	sylvestris	Sleumer, H.O.	https://ids.si.edu/ids/media_view?id=ark:/65665/m366d1af10c459417b92436ee7b489891a&defaultView=image_dynamic
	13215	1802360	US	GBIF	VE	-65.72	3.14	Casearia	grandiflora		Sleumer, H.O.	https://ids.si.edu/ids/media_view?id=ark:/65665/m30309946f46a74366b79c03dc9ef4f400&defaultView=image_dynamic
	Gentry 14910A	1822131	MO	GBIF	VE	-62.3833	8.08333	Casearia	sylvestris	sylvestris	Sleumer, H.O.
	Davidse 12232A	1825018	MO	GBIF	VE	-67.0833	7.03333	Casearia	sylvestris	lingua	Sleumer, H.O.
	Davidse 12289A	1825193	MO	GBIF	VE	-67.2833	6.55	Casearia	sylvestris	lingua	Sleumer, H.O.
	Davidse 12692	1826545	MO	GBIF	VE	-67.05	7.16666	Casearia	zizyphoides		Sleumer, H.O.
	Davidse 13019	1827354	MO	GBIF	VE	-67.8167	6.96667	Casearia	mollis		Liesner, R.L.
	Davidse 16212	1833472	MO	GBIF	VE	-69.6333	6.93333	Casearia	mollis		Liesner, R.L.
	Davidse 16229	1833512	MO	GBIF	VE	-63.9167	8.73333	Casearia	sylvestris	lingua	Sleumer, H.O.
	Davidse 16261	1833558	MO	GBIF	VE	-62.2833	8.46667	Casearia	sylvestris	lingua	Liesner, R.L.
	Davidse 16417	1833796	MO	GBIF	VE	-62.2833	8.46667	Casearia	zizyphoides		Sleumer, H.O.
	Davidse 14118	1841046	MO	GBIF	VE	-68.75	6.16666	Casearia	mollis		Sleumer, H.O.
	Davidse 14790	1849733	MO	GBIF	VE	-69.2833	7.75	Casearia	mollis		Sleumer, H.O.
	Davidse 14825	1850000	MO	GBIF	VE	-69.2833	7.75	Casearia	sylvestris	lingua	Sleumer, H.O.
	15146	1877455	US	GBIF	VE	-65.83	3.15	Casearia	arborea		Sleumer, H.O.	https://ids.si.edu/ids/media_view?id=ark:/65665/m39a5ce027dbb14f6d8ac2c0625d2116d3&defaultView=image_dynamic
	15416	1877525	US	GBIF	VE	-65.55	3.16	Casearia	grandiflora		Sleumer, H.O.	https://ids.si.edu/ids/media_view?id=ark:/65665/m30ed02a4b123242acaff10b2e4795d805&defaultView=image_dynamic
	14463	1879642	US	GBIF	VE	-67.06	1.93	Casearia	arborea		Sleumer, H.O.	https://ids.si.edu/ids/media_view?id=ark:/65665/m33eb3f1afa17149a3ad859706f5648ad9&defaultView=image_dynamic
	2327	1905224	US	GBIF	VE	-67.16	6.4	Casearia	sylvestris	lingua	Sleumer, H.O.	https://ids.si.edu/ids/media_view?id=ark:/65665/m3da88ba750c7b42ebb8a06922f15d9b12&defaultView=image_dynamic
	2959	1907975	US	GBIF	VE	-61.13	4.61	Casearia	grandiflora		Sleumer, H.O.	https://ids.si.edu/ids/media_view?id=ark:/65665/m366a4129f7f99458da00271f809e6bc6c&defaultView=image_dynamic
	3238	1908091	US	GBIF	VE	-62.88	5.41	Casearia	sylvestris	lingua	Sleumer, H.O.	https://ids.si.edu/ids/media_view?id=ark:/65665/m39062fe1a42ad4b1ca412ec827ef422e1&defaultView=image_dynamic
	Liesner 5523	1944421	MO	GBIF	VE	-62.9833	6.98333	Casearia	zizyphoides		Sleumer, H.O.
	Liesner 5528	1944426	MO	GBIF	VE	-62.9833	6.98333	Casearia	sylvestris	sylvestris	Sleumer, H.O.
	Liesner 5674	1945288	MO	GBIF	VE	-63.1667	6.81666	Casearia	sylvestris	sylvestris	Sleumer, H.O.
	60805	1998320	US	GBIF	VE	-61.71	5.75	Casearia	grandiflora		Sleumer, H.O.	https://ids.si.edu/ids/media_view?id=ark:/65665/m329c50572e26547a6aad49f8902518d15&defaultView=image_dynamic
	Liesner 6017	2111909	MO	GBIF	VE	-69.2667	11.3167	Casearia	zizyphoides		Sleumer, H.O.
	234	2174005	US	GBIF	VE	-63.5	6.75	Casearia	sylvestris	sylvestris	Sleumer, H.O.	https://ids.si.edu/ids/media_view?id=ark:/65665/m3ce6933083c8b4c98aa889073e19e8165&defaultView=image_dynamic
	2873	2195072	US	GBIF	VE	-62.85	6.25	Casearia	sylvestris	lingua	Sleumer, H.O.	https://ids.si.edu/ids/media_view?id=ark:/65665/m3984b66dc5c044f2ead06f917cd8154ce&defaultView=image_dynamic
	3512	2466111	US	GBIF	VE	-70.75	8.25	Casearia	sylvestris	sylvestris	NA	https://ids.si.edu/ids/media_view?id=ark:/65665/m3b8ca7e263da94ce4b048a8f71a9af95a&defaultView=image_dynamic
	89279	2467412	US	GBIF	VE	-61.5	7.61	Casearia	zizyphoides		Sleumer, H.O.	https://ids.si.edu/ids/media_view?id=ark:/65665/m3e1749a994b844f57ac6558da064ea4bc&defaultView=image_dynamic
	88199	2467413	US	GBIF	VE	-61.33	7.66	Casearia	sylvestris	sylvestris	Sleumer, H.O.	https://ids.si.edu/ids/media_view?id=ark:/65665/m39cbaee9688924b6990985d87dc6365d9&defaultView=image_dynamic
	41114	2701396	US	GBIF	VE	-67.12	6.44	Casearia	grandiflora		Sleumer, H.O.	https://ids.si.edu/ids/media_view?id=ark:/65665/m300661dfb9b3842d4b5a4f0ccddb1a0f8&defaultView=image_dynamic
	41255	2701400	US	GBIF	VE	-66.71	6.57	Casearia	sylvestris	sylvestris	Sleumer, H.O.	https://ids.si.edu/ids/media_view?id=ark:/65665/m39f049cf110664057b0564fd2531aacc1&defaultView=image_dynamic
	15023	2780598	US	GBIF	VE	-62.73	8.26	Casearia	sylvestris	sylvestris	Sleumer, H.O.	https://ids.si.edu/ids/media_view?id=ark:/65665/m3736ed0d9f7dd4d6084a1839efa2ca6ab&defaultView=image_dynamic
	7327	2863799	US	GBIF	VE	-62.53	5.6	Casearia	grandiflora		Sleumer, H.O.	https://ids.si.edu/ids/media_view?id=ark:/65665/m32236ddb4fb4148d185bdc01b431d6525&defaultView=image_dynamic
	7377	2882617	US	GBIF	VE	-65.18	2.5	Casearia	grandiflora		Sleumer, H.O.	https://ids.si.edu/ids/media_view?id=ark:/65665/m3741b3b3fe1e146f39d0b5c804e7b8ec2&defaultView=image_dynamic
	Aymard C. 9370	2919768	MO	GBIF	VE	-62.85	7.66666	Casearia	zizyphoides		Liesner, R.L.
	Steyermark 107905	2922028	MO	GBIF	VE	-64.4667	10.2667	Casearia	zizyphoides		Liesner, R.L.
	Chaviel 139	2922304	MO	GBIF	VE	-65.3333	4.96666	Casearia	sylvestris	lingua	Liesner, R.L.
	Stergios 9320	2922463	MO	GBIF	VE	-69.8167	9.06666	Casearia	sylvestris	lingua	Liesner, R.L.
	Fernández 6784	2922482	MO	GBIF	VE	-64.6667	3.06666	Casearia	zizyphoides		Liesner, R.L.
	Fernández 6520	2923163	MO	GBIF	VE	-67.4833	3.05	Casearia	zizyphoides		Liesner, R.L.
	Aymard C. 8553	2923673	MO	GBIF	VE	-65.1667	7.33333	Casearia	zizyphoides		Liesner, R.L.
	111776	2925915	US	GBIF	VE	-66.8611	10.47	Casearia	sylvestris	lingua	NA	https://ids.si.edu/ids/media_view?id=ark:/65665/m3e49d18f56a6c4bcdaf0455874580baa8&defaultView=image_dynamic
	Díaz 2839	2934537	MO	GBIF	VE	-63.1622	7.48027	Casearia	grandiflora		Liesner, R.L.
	7259	3073294	US	GBIF	VE	-61.21	5.41	Casearia	sylvestris	sylvestris	Sleumer, H.O.	https://ids.si.edu/ids/media_view?id=ark:/65665/m3c16f61adb647467f8a8c563ec279a64f&defaultView=image_dynamic
	Groeger 741	3124294	MO	GBIF	VE	-66.15	7.6	Casearia	sylvestris	lingua	Liesner, R.L.
	Groeger 301	3124617	MO	GBIF	VE	-67.6167	5.65	Casearia	sylvestris	lingua	Liesner, R.L.
	Boom 6048	3124702	MO	GBIF	VE	-66.6167	6.75	Casearia	sylvestris	lingua	Liesner, R.L.
	Marcano-Berti 1044	3124748	MO	GBIF	VE	-70.1078	8.77139	Casearia	mollis		Sleumer, H.O.
	Aymard C. 5590	3124928	MO	GBIF	VE	-69.5833	9.08333	Casearia	mollis		Liesner, R.L.
	Steyermark 123437	3125284	MO	GBIF	VE	-72.2889	10.7972	Casearia	mollis		Sleumer, H.O.
	Steyermark 118831	3126852	MO	GBIF	VE	-72.4167	7.71666	Casearia	sylvestris	sylvestris	Sleumer, H.O.
	Boom 6570	3126855	MO	GBIF	VE	-66.5	7	Casearia	sylvestris	lingua	Liesner, R.L.
	Steyermark 121859	3127009	MO	GBIF	VE	-67.2417	10.3583	Casearia	sylvestris	sylvestris	Sleumer, H.O.
	Zambrano 1715	3127633	MO	GBIF	VE	-70.8167	10.45	Casearia	sylvestris	sylvestris	Liesner, R.L.
	Stergios 3293	3138138	MO	GBIF	VE	-61.2	6.7	Casearia	grandiflora		Marquete, R.
	Steyermark 119548	3138788	MO	GBIF	VE	-71.9722	7.54166	Casearia	grandiflora		Sleumer, H.O.
	Castillo 752	3139453	MO	GBIF	VE	-67.5833	5.63333	Casearia	grandiflora		Marquete, R.
	Marín 1056	3139844	MO	GBIF	VE	-66.7	4.26666	Casearia	grandiflora		Liesner, R.L.
	Stergios 8895	3140815	MO	GBIF	VE	-65.0833	7.25	Casearia	grandiflora		Liesner, R.L.
	Díaz 1739	3152066	MO	GBIF	VE	-65.8667	6.45	Casearia	zizyphoides		Liesner, R.L.
	Steyermark 119066	3195361	MO	GBIF	VE	-72.2167	7.56666	Casearia	sylvestris	sylvestris	Sleumer, H.O.
	4947	3245559	US	GBIF	VE	-71.78	8.83	Casearia	arborea			https://ids.si.edu/ids/media_view?id=ark:/65665/m3928eba1ea7a24ddd968d8f00efc2de00&defaultView=image_dynamic
	9975	3252968	US	GBIF	VE	-60.68	4.93	Casearia	sylvestris	lingua	Pruski, J.F.; Funk, V.A.	https://ids.si.edu/ids/media_view?id=ark:/65665/m30e482c246a69442b8b718d550bd74426&defaultView=image_dynamic
	30577	3259842	US	GBIF	VE	-66.16	0.83	Casearia	arborea		Vincent, K.A.	https://ids.si.edu/ids/media_view?id=ark:/65665/m3097066398c3e4c46a30607bae7598476&defaultView=image_dynamic
	6568	3260711	US	GBIF	VE	-66.5	7	Casearia	mollis			https://ids.si.edu/ids/media_view?id=ark:/65665/m397dd93cea0504e92ba453c7065d73314&defaultView=image_dynamic
	Hernández 477	3296151	MO	GBIF	VE	-60.65	4.96666	Casearia	grandiflora		Liesner, R.L.
	1838	3358003	US	GBIF	VE	-63.8	2.26	Casearia	grandiflora		Liesner, R.L.	https://ids.si.edu/ids/media_view?id=ark:/65665/m31d43e5cb99584d01a15db27dcdfe5d61&defaultView=image_dynamic
	12752	3428242	US	GBIF	VE	-63.5	9.03	Casearia	sylvestris	sylvestris	NA	https://ids.si.edu/ids/media_view?id=ark:/65665/m3a3bcb9b7e79b4da58109ce9633741e16&defaultView=image_dynamic
	Holst 3420	261428	MO	GBIF	VE	-66.1583	5.68333	Casearia	mariquitensis		Liesner, R.L.
	Liesner 13252	1311034	MO	GBIF	VE	-72.7	9.1	Casearia	mariquitensis		Liesner, R.L.
	11591	1459738	US	GBIF	VE	-64.9	6.98	Casearia	mariquitensis		Sleumer, H.O.	https://ids.si.edu/ids/media_view?id=ark:/65665/m368a53eb65b9e41df8064aa46dcee49c9&defaultView=image_dynamic
	1406	1617751	US	GBIF	VE	-63.55	8.11	Casearia	mariquitensis		Sleumer, H.O.	https://ids.si.edu/ids/media_view?id=ark:/65665/m3ea862e460fa44505a1ad88548141e233&defaultView=image_dynamic
	13264	1802362	US	GBIF	VE	-66.17	7.64	Casearia	mariquitensis		Sleumer, H.O.	https://ids.si.edu/ids/media_view?id=ark:/65665/m3c01d4207c9e7410684f8763de87a0042&defaultView=image_dynamic
	12928	1802377	US	GBIF	VE	-61.88	8.03	Casearia	mariquitensis		Sleumer, H.O.	https://ids.si.edu/ids/media_view?id=ark:/65665/m37696958011524da49b926c6b8351439d&defaultView=image_dynamic
	4055	3468144	US	GBIF	VE	-63.13	6.8	Casearia	sylvestris	lingua		https://ids.si.edu/ids/media_view?id=ark:/65665/m3ddc5fb935e7947a6b3bc8123702a9dbd&defaultView=image_dynamic
	138	3468526	US	GBIF	VE	-65.66	7.5	Casearia	sylvestris	sylvestris	NA	https://ids.si.edu/ids/media_view?id=ark:/65665/m39c83da2bfa214aa1bd3ad73cfeb66dc1&defaultView=image_dynamic
	8658	3709392	US	GBIF	VE	-68.62	10.2278	Casearia	sylvestris	sylvestris	NA	https://ids.si.edu/ids/media_view?id=ark:/65665/m3e2dffd8fe9964491bd6e8f700364ff2d&defaultView=image_dynamic
	Davidse 12893	1826990	MO	GBIF	VE	-67.65	7.03333	Casearia	mariquitensis		Sleumer, H.O.
	4688	2583221A	US	GBIF	VE	-67.76	5.03	Casearia	grandiflora		Sleumer, H.O.	https://ids.si.edu/ids/media_view?id=ark:/65665/m30fa5df034596482bacc99cde8544d263&defaultView=image_dynamic
	Liesner 5485	1944058	MO	GBIF	VE	-62.9833	6.98333	Casearia	mariquitensis		Sleumer, H.O.
	Liesner 5772	1945394	MO	GBIF	VE	-63.3167	6.83333	Casearia	mariquitensis		Sleumer, H.O.
	Zent zhka-2358	2927953	MO	GBIF	VE	-65.35	6.31666	Casearia	mariquitensis		Liesner, R.L.
	Steyermark 117182	3124319	MO	GBIF	VE	-64.25	6.2	Casearia	mariquitensis		Liesner, R.L.
	Zambrano 1589	3126071	MO	GBIF	VE	-70.8167	10.45	Casearia	mariquitensis		Liesner, R.L.
	Marín 13	3126261	MO	GBIF	VE	-62.4833	4.25	Casearia	mariquitensis		Liesner, R.L.
	Fernández 5533	3127104	MO	GBIF	VE	-65.2	6.31667	Casearia	mariquitensis		Liesner, R.L.
	Fernández 3031	3127233	MO	GBIF	VE	-62.5167	7.73333	Casearia	mariquitensis		Liesner, R.L.
	Castillo 477	3127612	MO	GBIF	VE	-67.4317	8.765	Casearia	mariquitensis		Liesner, R.L.
	Steyermark 107418	3127774	MO	GBIF	VE	-64.6	3.81666	Casearia	mariquitensis		Liesner, R.L.
	Pereira 7588	80996	RB		BR	-54.267	-24.172	Casearia	mariquitensis		Sleumer, H.O.	https://reflora.jbrj.gov.br/reflora/geral/ExibeFiguraFSIUC/ExibeFiguraFSIUC.do?idFigura=284913392
	Barros, F. 1203	1888233	US		BR	-51.343	-20.43	Casearia	mariquitensis		Torres, R.B.	https://reflora.jbrj.gov.br/reflora/geral/ExibeFiguraFSIUC/ExibeFiguraFSIUC.do?idFigura=100206533
	Lopes, MMM, 379	175026	SPF		BR	-39.6033	-14.7058	Casearia	mariquitensis		Marquete, R.	https://reflora.jbrj.gov.br/reflora/geral/ExibeFiguraFSIUC/ExibeFiguraFSIUC.do?idFigura=99892863
	Folli, D.A. 6967	879550	RB		BR	-40.5302	-18.312	Casearia	mariquitensis		Marquete, R.	https://reflora.jbrj.gov.br/reflora/geral/ExibeFiguraFSIUC/ExibeFiguraFSIUC.do?idFigura=284904404
	Resgate 2929	738250	RB		BR	-63.7389	-8.73889	Casearia	mariquitensis		Marquete, R.	https://reflora.jbrj.gov.br/reflora/geral/ExibeFiguraFSIUC/ExibeFiguraFSIUC.do?idFigura=285126320
	Engels 2740	1378013	RB		BR	-63.9039	-8.76194	Casearia	mariquitensis		Marquete, R.	https://reflora.jbrj.gov.br/reflora/geral/ExibeFiguraFSIUC/ExibeFiguraFSIUC.do?idFigura=285126320
	Hage 1231	738785	RB		BR	-39.22	-14.786	Casearia	mariquitensis		Marquete, R.	https://reflora.jbrj.gov.br/reflora/geral/ExibeFiguraFSIUC/ExibeFiguraFSIUC.do?idFigura=284761764
	Scarponi, T.M. 59	905276	RB		BR	-41.94	-21.87	Casearia	mariquitensis		Marquete, R.	https://reflora.jbrj.gov.br/reflora/geral/ExibeFiguraFSIUC/ExibeFiguraFSIUC.do?idFigura=284915572
	DRL 1211-s	3730	RON		BR	-63.835	-10.188	Casearia	mariquitensis		Marquete, R.	https://reflora.jbrj.gov.br/reflora/geral/ExibeFiguraFSIUC/ExibeFiguraFSIUC.do?idFigura=230395453
	Tomasetto 204	10396	SJRP		BR	-43.5167	-19.9167	Casearia	mariquitensis		Torres, R.B.	https://reflora.jbrj.gov.br/reflora/geral/ExibeFiguraFSIUC/ExibeFiguraFSIUC.do?idFigura=100056665
	Damasceno 1595	8786	COR		BR	-56.4292	-21.4358	Casearia	mariquitensis			https://reflora.jbrj.gov.br/reflora/geral/ExibeFiguraFSIUC/ExibeFiguraFSIUC.do?idFigura=226116337
	Tomasetto 241	10397	SJRP		BR	-49.5167	-19.9667	Casearia	mariquitensis			https://reflora.jbrj.gov.br/reflora/geral/ExibeFiguraFSIUC/ExibeFiguraFSIUC.do?idFigura=100056667
	Prance 182207	1216600	K		BR	-59.35	-10.2	Casearia	mariquitensis		Sleumer, H.O.	https://reflora.jbrj.gov.br/reflora/geral/ExibeFiguraFSIUC/ExibeFiguraFSIUC.do?idFigura=227250570
	Balée 1655	2150243	NY		BR	-52.5167	-4.81667	Casearia	mariquitensis			https://reflora.jbrj.gov.br/reflora/geral/ExibeFiguraFSIUC/ExibeFiguraFSIUC.do?idFigura=228234861
	Milliken, W.M. 272	1216592	K		BR	-63.0333	3.33333	Casearia	mariquitensis			https://reflora.jbrj.gov.br/reflora/geral/ExibeFiguraFSIUC/ExibeFiguraFSIUC.do?idFigura=228234857
	Thomas, W. 4725	1216595	K		BR	-59.5833	-14.95	Casearia	mariquitensis			https://reflora.jbrj.gov.br/reflora/geral/ExibeFiguraFSIUC/ExibeFiguraFSIUC.do?idFigura=227250560
